# Supplementary material for: Potential bio-indicators for assessment of mineral status in elephants
Source: Sci Rep. 2020 May 15;10:8032. doi: 10.1038/s41598-020-64780-0 (PMC7229182; doi:10.1038/s41598-020-64780-0)
Supplement: Supplementary file 1 — Supplementary information. [file 41598_2020_64780_MOESM1_ESM.xlsx]

## Sheet: Title page
Potential bio-indicators for assessment of mineral status in elephants
Authors: Fiona Sach a, b, Ellen S. Dierenfeld c, d, Simon C Langley-Evans b, Elliott Hamilton a, b, R. Murray Lark b, Lisa Yon a, e, Michael J Watts a*
Affiliations:
a Inorganic Geochemistry, Centre for Environmental Geochemistry, British Geological Survey, Nicker Hill, Keyworth; Nottingham, United Kingdom.
b School of Biosciences, University of Nottingham, Sutton Bonington, United Kingdom.
c Ellen S. Dierenfeld, LLC, Saint Louis, MO 63128 USA
d School of Animal, Rural & Environmental Sciences, Nottingham Trent University, Southwell, United Kingdom.
e School of Veterinary Medicine and Science, University of Nottingham, Sutton Bonington, United Kingdom.
*	Corresponding authour	mwatts@bgs.ac.uk
table number	title	information
1	Sample collection protocol	Sampling procedure and storage methods for UK zoo elephant, food and environmental samples
2	Keeper fed diet analysis	elemental breakdown of all food items fed to elephants across 5 zoos and CRM data for all feed items including grass
3	Certified Reference Material (CRM) data	soil, faeces, urine, blood, toenail and tail hair
4	Keeper fed diet zoo B
5	Keeper fed diet zoo A
6	Keeper fed diet zoo C
7	Keeper fed diet zoo D
8	Keeper fed diet zoo E
9	Grass quantification	estimation of grass consumption
10	Median summary data outputs	median summary data for outputs, this includes plasma, faeces, urine (normalised for hydration with creatinine), toenail and tailhair from elephants at each of the 5 UK zoos (A, D,E = Loxodonta Africana, B,C- Elephas maximus).
11	Results of Linear Mixed Model	to include all p-values produced from sequential linear mixed model

## Sheet: 1_sample collection protocol
1_sample collection protocol. Sampling procedure and storage methods for UK zoo elephant, food and environmental samples
Sample Type	Sample	Quantity/ collection methods	Frequency of collection	Collection detail and receptacle
Keeper presented diet	Hay	1 kg from multiple points within the presented forage	Every 3 months	Collected fresh, into trace-element free sealable polyethylene bag. Transported to lab in cooler.
	Browse provided	500g+ of each species, from all parts plant	Every 3 months
	Pellets	50g	Once
	Produce	One of each kind	Months 1 and 6 (first and third visit)
Grass	Grass	500g from each paddock or grazing area. Collect from 5 points within a one m2 area	Every 3 months, when grazing access available
Water	Water samples from main drinking source	Two 30ml samples from main drinking source	Once	Collected in nalgene HDPE bottles, (filtered (0.45µm), kept in fridge, transported to lab in cooler
Soil	Soil samples	200-300g	Once, from each outdoor enclosure- surface soil, collected from 5 points within a one m2 area	Trace-element free paper bags, stored at ambient
Elephant samples	Toenail clippings	5-10 g clipping	Every 3 months	Stored at ambient in trace-element free sealable polyethylene bag
	Tail hair	Three (3) full length hairs	Start and end of study
	Urine	20-30mls, collected mid-flow	Every 3 months	Stored at -20oC, in trace-element free sealable polyethylene water-tight container
	Plasma	10ml blood to give 5m plasma, collected as per Bourne 2005.	Every 3 months	Stored at -20oC, in trace-element free 1ml tubes
	Faeces	50-100 g, mid bolus		Trace-element free paper bags, transported in cooler

## Sheet: 2_keeper fed diet analysis
2_ keeper fed diet analysis: Elemental break down of all items within keeper fed diet
Lab ID	Zoo	Season	Description	Na	Mg	P	K	Ca	V	Mn	Fe	Cu	Zn	As	Se	Cd	Pb	U
				mg/kg	mg/kg	mg/kg	mg/kg	mg/kg	mg/kg	mg/kg	mg/kg	mg/kg	mg/kg	mg/kg	mg/kg	mg/kg	mg/kg	mg/kg
13792-0001	A	Spring	Elephant pellets	4799.54	3628.66	8578.16	12012.6	12128.9	1.27489	115.991	323.726	41.3384	126.617	0.213736	0.290696	0.171318	0.253866	0.747751
13792-0002	A	Spring	Bran	124.42	4040.86	8798.55	12688.2	787.95	0.0263067	78.81	130.102	10.909	60.2593	0.0196678	0.0423162	0.108733	0.0399773	0.00126494
13792-0002 Dup	A	Spring	Bran	46.9493	4051.59	8676.92	12658.3	785.059	0.0282975	79.3806	132.452	11.0017	61.1822	0.0194301	0.0479072	0.102819	0.0240027	0.0017786
13792-0003	A	Spring	Banana	72.339	1308.45	981.158	20217.3	637.611	0.0154342	26.1117	14.9012	4.94876	8.1452	0.00811894	0.00282626	0.00207256	0.0472469	0.000443258
13792-0004	A	Spring	Mango	64.6816	662.006	623.53	9781.81	571.71	0.00847816	7.80915	9.58426	12.2128	4.57537	0.00617775	0.0087232	0.00720394	0.0585696	0.0011823
13792-0005	A	Spring	Parsnip	347.082	1848.87	4229.21	26816.9	2521.96	0.0675103	10.9566	53.0217	5.96425	13.3985	0.0544826	0.0262483	0.121497	0.212645	0.00259709
13792-0006	A	Spring	Bladder-rite	244.059	1326.52	295.348	826.2	280005	3.19193	309.738	795.239	2.20665	10.7269	0.359698	0.0450676	0.263088	1.16609	0.0576012
13792-0007	A	Spring	Sunflower seeds	42.1082	2109.54	3609.68	9098.72	1612.15	0.0155838	12.1296	31.7553	10.6821	33.8823	0.00260863	0.0741055	0.368346	0.0179394	-3.19257e-05
13792-0008	A	Spring	Sweetcorn	38.4558	909.037	2346.51	3604.01	64.021	0.00557241	3.48617	15.5467	2.93945	13.6095	0.000549551	0.0337078	0.0023333	0.0189356	0.000262049
13792-0009	A	Spring	Wheat	43.0307	899.385	2425.8	4261.52	260.461	0.00500734	21.225	33.5518	3.77116	15.7633	0.00746243	0.00807622	0.0741975	0.0180968	-8.07906e-05
13792-0010	A	Spring	Hay	1300.25	1081.27	2070.36	17230.1	3200.55	0.302378	272.787	156.37	6.4344	15.6359	0.073979	0.0193677	0.0445479	0.260551	0.00549163
13872-0001	A	Summer	Produce	3.82147	1402.4	1187.1	22522.8	722.728	0.0251421	12.7167	23.9878	3.97325	7.96912	0.00407356	0.0554095	0.00224504	0.0207217	0.000534083
13872-0002	A	Summer	Produce	1146.64	1520.46	3061.94	12479.7	4736.3	0.0352976	4.80446	24.4687	1.23398	9.42766	0.0178697	0.01316	0.0773752	0.0280075	0.000963169
13872-0002 Dup	A	Summer	Produce	1145.41	1529.39	3102.68	12656.2	4781.41	0.0382524	4.852	24.3276	1.33492	9.56486	0.0206198	0.0125783	0.0649461	0.0270333	0.00127054
13872-0005	A	Summer	Hay	374.04	1114.88	2053.51	18599.2	3119.13	0.508586	18.1222	276.95	13.2586	17.2327	0.0962858	0.0176001	0.0134027	0.320843	0.0053343
13872-0006	B	Summer	Pellet	2415.95	6417.82	8658.9	8887.15	14975.7	2.23598	67.5513	278.138	13.1499	57.0658	0.115248	0.095491	0.211783	0.229495	1.99653
13872-0007	B	Summer	Pellet	3625.13	3097.09	5239.64	12055.2	13539.2	1.97165	84.1459	347.083	24.4467	96.2457	0.144158	0.332622	0.138855	0.305893	1.78682
13872-0008	B	Summer	Pellet	4969.72	3520.3	6809.81	14615.6	18443.5	1.90565	261.259	526.707	104.53	248.058	0.189951	0.859321	0.200464	0.341009	1.37271
13872-0008 Dup	B	Summer	Pellet	4867.35	3555.69	6755.94	14269.2	18094.9	1.83876	256.548	470.16	100.977	266.607	0.168052	0.824187	0.179804	0.35697	1.34244
13872-0009	B	Summer	Hay	481.088	1538.23	2683.59	17887.5	4160.56	0.27195	46.6236	148.383	25.3038	16.1156	0.0780558	0.0229885	0.0309563	0.298628	0.00616983
13872-0010	B	Summer	Produce	1202.37	1453.26	3893.81	28413.5	6952.53	0.01279	12.5131	34.9163	3.86643	12.6888	0.0116561	0.0348582	0.0598004	0.0132074	0.000709372
13872-0011	B	Summer	Produce	2075.13	1033.62	2688.3	28190.3	2946.08	0.0174277	7.58432	21.7902	4.77868	8.97094	0.0286101	0.0163862	0.0528174	0.0685256	0.0040061
13872-0012	B	Summer	Produce	1.90282	1446.83	1102.47	21657.5	717.27	0.00374409	26.8234	12.1639	6.5284	8.37292	0.00302127	0.178885	0.00344433	0.00670359	5.62908e-05
13872-0012 Dup	B	Summer	Produce	1.04115	1449.59	1104.49	22102.7	730.275	0.00230919	26.7508	12.3411	5.64149	8.53782	0.000121535	0.128653	0.00278551	0.00240692	0.000607098
13872-0013	B	Summer	Produce	3913.82	3453.32	8798.43	48390.5	8573.05	0.0182638	29.6471	45.694	7.70356	36.9289	0.011133	0.0157196	0.011303	0.036161	0.00287269
13872-0014	B	Summer	Produce	6.60231	955.832	816.472	9754.38	975.679	0.0110537	13.8158	13.9226	6.90379	5.66013	0.00981397	0.00588776	0.00268746	0.0273631	0.000808916
13872-0015	B	Summer	Produce	2534.71	3454.59	7343.83	48257.5	1111.57	0.0129866	14.1543	56.8415	15.6631	37.4691	0.0786849	0.0460525	0.0402419	0.0176115	0.000719127
13872-0016	B	Summer	Produce	96.5507	1883.96	3461.01	30465.6	1509.18	0.011854	4.16802	30.2287	14.8332	9.65687	0.858948	0.00633861	0.00557161	0.0603389	0.000550403
13872-0017	B	Summer	Produce	18.0612	638.154	761.01	9382.17	692.434	0.0126299	44.3379	23.0516	6.69302	7.18784	0.0350608	0.00726712	0.00149254	0.012477	0.000381664
13872-0018	B	Summer	Produce	3506.49	2383.24	1965.46	25839.1	2588.27	0.0197544	3.82748	24.2975	6.58216	20.7024	0.310664	0.0117503	0.139804	0.104244	0.00130944
13872-0019	B	Summer	Produce	7520.28	2643.39	2356.5	25683.8	3037.35	0.0115688	6.72689	20.8248	4.51422	8.70742	0.0744789	0.027636	0.0348915	0.0298462	0.00145302
13872-0019 Dup	B	Summer	Produce	7447.12	2832.46	2486.6	25253.3	3259.67	0.0132286	6.95533	20.086	4.35961	8.38039	0.0777481	0.0212021	0.0267183	0.0294873	0.00112652
13872-0020	B	Summer	Produce	82.6612	360.732	659.941	7755.24	289.432	0.0123058	5.17581	15.8119	3.77174	1.87603	0.00926076	0.00364211	0.00334882	0.0296966	0.000624139
13872-0021	B	Summer	Bran	28.4638	3964.82	8105.6	13095.9	803.141	0.0077885	59.839	122.656	13.5732	49.696	0.0189546	0.0654023	0.0599109	0.0177412	0.00013453
13872-0022	B	Summer	Medication	19.8613	59.1195	0.595216	144.78	224.612	0.00486984	0.126232	0.258342	0.029899	0.68839	0.00394699	0.00219412	0.000406009	-0.000234521	0.000278091
13873-0001	A	summer	Silver BirchFoliage and twigs	68.5186	473.404	502.745	2017.82	2605.39	0.0475298	92.8184	56.8666	3.45694	73.0965	0.023758	0.0232503	0.241699	2.98796	0.00124609
13873-0001 Dup	A	summer	Silver BirchFoliage and twigs	72.2666	526.256	528.443	2153.24	2854.54	0.0666023	102.491	75.3241	3.60574	81.702	0.0266597	0.0250248	0.258665	3.06391	0.00134856
13873-0002	A	summer	Goat WillowBranches only	42.9027	270.491	538.785	3459.39	1018.63	0.0555214	83.1309	84.8632	5.82512	37.6121	0.0324483	0.0072749	5.33452	0.568659	0.00156756
13873-0003	A	summer	Oak Leaves and branches	47.9542	759.382	558.356	3055	4565.92	0.0616686	545.484	118.432	5.24482	8.98677	0.0313295	0.0126446	0.299484	0.709933	0.00162895
13873-0004	A	summer	goat willowLeaves and branches	57.8247	703.242	575.792	3170.93	3911.99	0.0577457	258.876	84.1268	4.57603	73.3947	0.0230507	0.0105586	7.54666	2.27387	0.00111
13873-0005	A	summer	Oak Cross section	31.3618	714.043	363.359	1979.36	1968.38	0.161145	148.759	175.388	4.68961	2.99953	0.029824	0.00723916	0.231653	0.817409	0.00270907
13873-0006	A	summer	WillowLeaves and branches	82.7669	1049.5	945.029	10558.2	2846.78	0.0479731	292.271	97.8184	8.74493	177.693	0.0146606	0.0223428	6.85497	0.478109	0.00100333
13873-0007	A	summer	Goat willowCross section	53.7916	237.525	394.746	1470	1515.33	0.0556209	42.2512	64.8255	5.09419	50.3098	0.0166439	0.00251902	1.11444	0.724039	0.00111996
13873-0008	B	summer	unknown sp. Thin branches	143.863	475.048	307.486	3281.03	9291.41	0.122572	69.2703	177.26	6.35203	100.688	0.146778	0.0124402	6.12449	0.259848	0.00279012
13873-0008 Dup	B	summer	unknown sp. Thin branches	146.836	474.282	305.667	3309.82	9425.76	0.211252	94.8642	8641.3	22.444	103.955	0.891959	0.0131988	6.06753	0.27931	0.00256007
13873-0009	B	summer	unknown sp. Thin branches	64.8304	297.167	269.564	1606.49	6895.78	0.0465234	29.2587	88.8091	4.29318	60.7542	0.0373878	0.00955577	3.82927	0.0919914	0.00106121
13898-0001	A	autumn	goat willow	110.355	1588.89	2037.46	10815	11469.1	0.125457	501.749	98.7099	9.33773	316.326	0.0422929	0.0442089	7.57524	0.600066	0.00309218
13898-0002	A	autumn	sycamore leaves	538.582	2541.57	1523.05	9843.94	15388.4	0.487741	72.6771	261.444	16.2702	218.251	0.119684	0.103139	1.64191	3.41806	0.0117531
13898-0002	A	autumn	sycamore leaves	517.482	2611.65	1506.02	9313.94	14843.6	0.473656	72.6941	261.733	17.5398	210.965	0.123679	0.102746	1.63064	3.33402	0.0115158
13898-0003	A	autumn	silver birch branches	37.9532	649.161	741.684	4801.66	6270.59	0.0561641	73.4535	66.8718	3.02356	57.3773	0.0106601	0.0169706	0.181928	1.44879	0.000717887
13898-0004	A	autumn	silver birch branches small	249.053	1249.5	1460.35	7975.78	12372.5	0.159512	175.971	156.65	7.43837	138.753	0.0426533	0.0762087	0.416392	1.96866	0.00330703
13898-0005	A	autumn	goat willow branches	33.5132	503.562	564.58	2593.27	11604.2	0.0996484	89.1276	66.3764	5.73407	155.025	0.0392939	0.0308008	6.24269	0.973438	0.0016846
13898-0006	A	autumn	silver birch leaves	343.326	1817.81	2683.65	15853.2	17269	0.154126	384.201	143.344	12.3323	68.5313	0.0794638	0.0806317	0.461412	0.963179	0.00437952
13898-0009	A	autumn	hay	1009.4	1180.01	1499.34	14811.2	3420.63	0.155028	169.583	108.214	15.535	33.4424	0.0789963	0.0195911	0.0955795	0.244039	0.0251959
13898-0009 Dup	A	autumn	hay	1014.79	1216.19	1587.75	15327.1	3514.34	0.12686	174.604	97.4014	25.2997	31.7111	0.0520303	0.0199461	0.0764781	0.222973	0.0110204
13898-0010	A	autumn	swede	495.513	1019.28	3584.27	23969.9	2848.82	0.0231881	6.58433	23.8577	3.23702	22.4319	0.0226236	0.0170293	0.0657937	0.0490701	0.000810267
13898-0011 R	A	autumn	carrot	5062.62	700.514	3529.75	32690.1	3262.35	0.0194246	5.89765	26.9851	5.68845	19.3517	0.0407684	0.0169951	0.0857322	0.27998	0.00133447
13898-0012	A	autumn	banana	-2.56171	1040.2	1194.41	30710.4	990.895	0.0348451	101.54	35.266	16.2427	9.91773	0.00212602	0.00256022	0.0041963	0.0293759	0.001013
13898-0013	E	autumn	pellet - low pro elephant rolls	5388.7	3168.72	8003.94	12726.9	13899.4	2.09556	104.502	497.604	34.9741	153.342	0.397855	0.32599	0.182827	0.548046	1.36905
13898-0014	E	autumn	bran	33.6955	4143.48	9078.87	13914.4	888.373	0.00858666	69.5962	136.194	13.6454	58.5009	0.0166734	0.0811309	0.0834941	0.0577661	0.000550845
13898-0016	E	autumn	maize	-1.40093	1103.15	2359.41	3472.87	58.2673	0.00847042	4.19531	34.2098	3.97961	19.7952	0.00618691	0.178104	0.00503322	0.0064421	0.000174481
13898-0017	E	autumn	apples	84.5933	350.705	527.51	6815.19	398.69	0.0168596	4.66946	16.4334	16.5565	3.0626	0.00774286	0.000625168	0.00222185	0.0302958	0.000276137
13898-0018 R	E	autumn	sweet potatoe	6381.97	923.155	2290.93	13851.2	3069.84	0.0835783	16.6635	42.7706	4.91711	7.17045	0.115381	0.00539711	0.00421743	0.0271772	0.00537594
13898-0019 R	E	autumn	carrots	8237.91	1031.55	2719.29	23401.9	3034.44	0.00949574	10.319	27.5159	5.89333	22.4296	0.0664338	0.016862	0.113757	0.946141	0.000708572
13898-0020 R	E	autumn	swede	844.191	1076.02	2625.76	22066.6	3729.03	0.00809276	7.18545	24.0052	18.3238	9.87102	0.0110628	0.0175291	0.044124	0.0308821	0.00104768
13898-0021	E	autumn	cabbage	422.373	1025.53	3182.15	25285.9	6071.92	0.012908	7.50824	26.2288	2.70418	10.0315	0.0223968	0.00413586	0.0129036	0.017938	0.000283257
13898-0022	E	autumn	tomatoes	537.387	1431.62	4793.93	40865.5	1206.44	0.0116681	11.0542	53.6959	5.58889	18.5834	0.0140119	0.00918828	0.0509893	0.0209958	0.00051297
13898-0023	E	autumn	cauliflower	783.909	1633.34	5628.41	35294.9	4511.48	0.0271587	16.2521	53.5607	3.46077	29.5718	0.0239565	0.139097	0.0212616	0.0505506	0.000445593
13898-0024	E	autumn	hay	315.271	903.696	1546.52	15144.1	2682.67	0.223774	34.3406	127.318	5.49041	22.6476	0.137976	0.0318558	0.0213349	0.340249	0.00843293
13898-0025	E	autumn	hawthorn sticks	375.164	806.786	249.57	1226.6	10136.7	0.217161	9.73467	113.734	6.58976	54.9119	0.051222	0.0371992	0.234869	25.6903	0.00338197
13898-0026	E	autumn	hawthorn leaves	872.094	2853.31	996.93	6579.52	19867.8	0.293018	30.0111	192.617	25.682	40.134	0.15493	0.0589976	0.0787954	1.03257	0.00636162
13898-0027	E	autumn	beach sticks	101.288	716.37	747.337	2796.27	6088.38	0.0265318	35.2915	36.4131	5.21657	106.489	0.00670199	0.00550958	8.38755	0.810436	0.000394421
13898-0028	E	autumn	beach leaves	339.136	1887.36	1615.66	8631.1	25142.5	0.233581	310.228	172.038	12.3636	921.397	0.0642536	0.039147	20.6254	1.30761	0.0040733
13898-0028 Dup	E	autumn	beach leaves	316.507	1745.31	1533.24	7960.23	23366.9	0.206648	284.49	154.246	11.2634	822.794	0.0543296	0.0365727	18.6857	1.20799	0.00322678
13898-0029	E	autumn	willow branches	31.5315	697.082	420.402	1811.92	9547.59	0.0257221	25.5678	39.517	6.4953	196.655	0.00913798	0.0535815	7.48579	0.388997	0.000312478
13898-0030	E	autumn	willow leaves	415.45	2845.17	1274.41	7019.37	18955.2	0.279804	107.62	208.505	11.5766	891.381	0.0730315	0.316455	17.0174	1.0217	0.00514942
13898-0033	B	autumn	lettuce	7239.24	5184.76	5694.66	58492.5	12599.8	0.208888	52.9039	162.605	43.4111	59.6034	0.171981	0.0675481	0.679846	0.162969	0.0176023
13898-0034	B	autumn	green beans	54.4776	2666.81	4262.18	34746.4	4441.5	0.108143	22.4721	142.651	38.9292	27.4526	0.00906976	0.0415212	0.00714742	0.0356691	0.00466342
13898-0034 R	B	autumn	green beans	51.2304	2408.68	3853.5	34121.2	4224.25	0.109447	20.954	150.025	38.8339	25.2278	0.0107554	0.0366225	0.00650808	0.0363289	0.00425616
13898-0035	B	autumn	potatoes	4.82975	1276.12	2894.19	27834.4	388.189	0.0342879	5.36019	27.2414	9.84266	11.1357	0.0135494	0.0132426	0.0915362	0.0180641	0.00177177
13898-0036	B	autumn	asparagus	493.93	1888	6924	40798.4	2993.37	0.0750022	14.0978	62.337	18.9543	77.065	0.0907668	2.10159	0.584089	0.0352801	0.0201714
13898-0037	B	autumn	rubarb	7615.71	5205.57	7143.52	46918.9	15893.7	0.100941	145.677	103.358	26.0915	63.5427	0.0335175	0.0376784	0.513137	0.200656	0.00399248
13898-0038	B	autumn	carrot	1647.17	892.168	1988.37	18670	2769.48	0.0112211	6.64589	14.7716	4.85771	8.81333	0.0103676	0.0222433	0.0699238	0.041757	0.000668856
13898-0039	B	autumn	iceberg lettuce	1029.87	2278.43	6051.98	52210.1	6450.44	0.0168089	24.0668	74.7141	5.00652	44.8041	0.012198	0.00611416	0.255261	0.0286718	0.000716376
13898-0040	B	autumn	hay	1165.33	1138.55	1947.55	17711	2590.13	0.138186	41.5601	83.705	6.77663	19.7573	0.0451591	0.0183299	0.0414999	0.180365	0.0216993
13898-0041	B	autumn	cucumber	271.398	3246.67	9673.63	56676.1	3595.85	0.0189744	12.152	73.2109	11.3818	38.0142	0.0337172	0.00883155	0.0143871	0.0358279	0.00141569
13898-0042	B	autumn	pepper	6.04762	1482.43	3301.98	25744.2	1092.08	0.0217437	26.9225	56.91	4.476	20.9529	0.0190044	0.020744	0.0114183	0.048977	0.00134908
13898-0042 R	B	autumn	pepper	12.4762	1337.53	2997.97	24558.3	1079.35	0.016254	25.2076	57.4555	5.40281	19.188	0.0190666	0.0137563	0.00845062	0.066405	0.00160914
13898-0043	B	autumn	honeydew melon	2619.37	1962.54	3233.16	24415	1766.98	0.00738845	5.17986	32.6814	1.86268	10.6173	0.0350945	0.0370207	0.036001	0.0350729	0.000907444
13898-0044	B	autumn	pinapple	26.6623	1651.13	907.098	13796	2188.27	0.0373212	153.599	32.0098	7.23513	9.79688	0.027079	0.00550057	0.00315594	0.0221699	0.000626233
13898-0045 R	B	autumn	watermelon	493.926	1323.86	2753.28	65881.9	1754.7	0.0337207	12.7874	29.7944	4.45679	14.1277	0.011021	0.0362101	0.0115992	0.074971	0.00087132
13898-0047	B	autumn	cantelope melon	2359.3	2793.67	4106.08	31491.4	3369.15	0.0165268	10.8553	32.0695	2.31283	8.30636	0.018451	0.0494037	0.0491822	0.0326389	0.00192322
13898-0048	B	autumn	apple	31.2641	261.69	335.169	5502.17	317.142	0.0182815	3.0012	17.6816	10.2646	1.27543	0.0130719	-0.000724589	-0.000125721	0.00916272	0.00108897
13898-0049	B	autumn	banana	0.134052	1072.62	1143.22	24195	611.064	0.00610898	10.8986	17.1593	12.3552	7.89975	0.000656295	0.0135824	0.0039532	0.0210936	4.86719e-05
13898-0050	B	autumn	satsuma	132.972	751.408	966.801	9954.8	3241.13	0.0140401	5.41408	20.8715	8.66689	3.94362	-0.000462347	0.00518213	0.000593859	0.0091695	0.000325663
13898-0051	B	autumn	brocolli	789.083	1499.48	6271.86	31574	4131.32	0.0118511	18.0137	69.4739	9.33935	33.736	0.0141296	0.0759806	0.0798947	0.0154085	0.000679744
13898-0052	B	autumn	hawthorn sticks	169.796	781.263	1056.47	5892.29	8827.01	0.134818	41.9133	126.995	5.9124	27.617	0.0483624	0.0279935	0.308166	0.553802	0.012571
13898-0053	B	autumn	hawthorn sticks	37.9921	433.455	306.611	1481.45	5115.04	0.0669971	17.8825	40.7729	1.98279	6.48978	0.0107611	0.00680148	0.108386	0.143293	0.00851568
13898-0053 Dup	B	autumn	hawthorn sticks	43.6604	485.724	350.455	1684.29	5348.37	0.0761205	19.1203	49.7101	2.21219	7.67684	0.0185598	0.0103918	0.115541	0.167691	0.00664461
13898-0054	B	autumn	hawthorn leaves	278.837	3413.11	2772.87	11494.8	26313.3	0.438313	113.507	317.345	16.7399	87.3247	0.160539	0.0844754	0.656466	1.49943	0.0381113
13898-0055	B	autumn	cherry	78.4732	3873.22	966.114	6598.98	13067.1	1.78027	50.7538	1258.65	23.3718	30.7597	0.422454	0.0224685	0.0340176	1.60842	0.185655
13898-0058	D	autumn	linseed lozengers	1848.71	5635.33	8679.31	13751.3	3874.76	0.285657	42.2628	244.862	22.9676	75.3544	0.0542953	0.16326	0.275396	0.0735604	0.00414862
13898-0058 Dup	D	autumn	linseed lozengers	1972.94	6100.13	9957.43	14931.4	4127.42	0.265844	44.5479	233.007	23.0602	81.1371	0.0484503	0.183952	0.268315	0.0697341	0.00472168
13898-0059	D	autumn	pellet mix	2800.72	4101.49	4087.98	17727.7	15860.7	2.07055	89.5092	669.284	40.3512	165.456	0.517352	0.546504	0.109048	1.17907	0.489048
13898-0061	D	autumn	cabbage	479.956	1888.06	2557.35	28131.2	30685	0.0385894	31.2381	75.5087	13.7348	20.7371	0.0775087	0.0394417	0.0488741	0.0625693	0.00379678
13898-0061	D	autumn	cabbage	491.92	1881.1	2529.28	26850.8	30068.4	0.0392071	31.2664	85.6937	11.2638	21.037	0.0792977	0.0464209	0.0594261	0.0628665	0.00112429
13898-0062	D	autumn	carrot	3227.52	940.54	2532.66	36808.4	3053.09	0.0309411	44.8932	29.8022	2.85014	22.3508	0.119005	0.0112093	0.160539	1.26216	0.0156589
13898-0063	D	autumn	parsnip	42.2621	1669.77	2310.56	24583.6	1721.77	0.0173336	28.5768	43.1397	9.88484	15.0448	0.0241919	0.0100415	0.0631447	0.25737	0.000737797
13898-0063 R	D	autumn	parsnip	38.8382	1596.87	2227.29	24446.8	1749.22	0.0176917	28.3386	44.4163	6.1421	14.5272	0.0342627	0.0081457	0.0725175	0.265636	0.000911942
13898-0064	D	autumn	turnip	1017.51	1447.93	4087.82	23823.4	3055.69	0.0301653	4.92305	30.9931	3.1193	9.20749	0.0482861	0.00964961	0.0659266	0.0273127	0.00208034
13898-0065	D	autumn	hay	2402.2	1442.4	1603.7	11891.5	2833.2	0.070096	185.287	57.5379	9.10218	25.8771	0.029146	0.0292744	0.0557558	0.144238	0.00929516
13898-0067	D	autumn	spillers meadow hay	5042.87	2823.56	4659.95	18066.7	26596.3	2.28275	86.5571	507.1	16.2381	59.0536	0.57719	0.196878	0.243725	1.14186	1.01998
13898-0068	D	autumn	savannah star	8818.77	1837.61	3933.42	8587.14	8348.3	0.767097	133.021	336.14	29.3737	197.982	0.130791	4.13504	0.0482822	0.172896	0.506805
13898-0068 Dup	D	autumn	savannah star	9537.73	2205.72	4519.03	9250.21	10027.4	0.813665	140.682	384.677	32.5385	239.869	0.147039	4.50728	0.0502824	0.185454	0.548655
13898-0069	D	autumn	Dengie alfalfa pellets	1026.44	2700.43	2717.11	17613.2	16376	2.99916	27.9589	859.092	10.0189	27.1168	0.682711	0.591426	0.0727388	1.88447	0.0561169
13898-0069 Dup	D	autumn	Dengie alfalfa pellets	1046.26	2767.5	2828.65	17706.9	16819.8	3.03429	25.9942	774.818	9.74513	27.3961	0.714027	0.644634	0.0762265	1.80523	0.051192
13898-0070	D	autumn	Bailey high fibre mix	2561.71	3481.51	4750.35	9867.46	8627.55	0.995643	99.5955	416.888	54.4499	144.855	0.0973682	0.36493	0.105466	0.280485	0.843995
13898-0071	D	autumn	Bailey high fibre cubes	2352.2	4085.13	4957.28	10221.9	13146.5	0.812878	124.889	474.976	62.9534	191.365	0.11653	0.554572	0.10353	0.267128	0.541367
13898-0072	D	autumn	hazel branches	107.383	323.181	176.801	1195.3	4483.82	0.0374255	114.288	29.0844	1.90931	5.82123	0.0122622	0.00627748	0.0423577	2.21414	0.000291428
13898-0073	D	autumn	hazel leaves	431.661	1888.67	604.805	7957.67	12291	0.270201	457.264	181.827	34.5837	39.7526	0.0902201	0.0359318	0.0806885	3.13916	0.00497047
13898-0074	D	autumn	goat willow leaves	67.4401	951.325	1417.82	10804	7901.08	0.17206	562.763	125.334	7.78561	209.104	0.0459452	0.0434315	8.39194	0.423685	0.00309032
13898-0075	D	autumn	silver birch branches	32.5424	279.837	276.036	1096.61	3742.06	0.0179336	106.911	19.9055	1.50883	44.6851	0.0124103	0.00648351	0.509568	5.81031	0.000266826
13898-0076	D	autumn	silver birch leaves	202.417	1745.84	1497.68	6178.74	9121.46	0.106652	778.89	81.9841	8.5621	201.003	0.0770262	0.0291556	0.593795	0.398362	0.00214445
13898-0076 Dup	D	autumn	silver birch leaves	197.247	1700.7	1489.93	6169.87	8923.96	0.100222	753.205	78.0996	8.14479	196.885	0.0652323	0.0305455	0.594269	0.380641	0.00160296
13898-0077	D	autumn	goat willow branches	9.65812	326.516	517.011	1945.2	4703.76	0.0141927	76.0575	50.6422	3.39573	79.0799	0.0202538	0.00843006	5.17413	0.171997	-3.21363e-05
13898-0078	D	autumn	umbrella bamboo leaves and branches	83.2813	1058.98	1184.62	13523.8	1957.36	0.246013	92.0674	190.452	8.1225	24.1374	0.100776	0.0227943	0.0232802	0.537514	0.00461439
13898-0080	D	autumn	budlia	173.877	1089.29	1953.42	10461.1	12638	0.748709	28.1543	486.582	25.6855	25.3371	0.223262	0.0387593	0.0321168	0.543652	0.0128694
13898-0080 Dup	D	autumn	budlia	182.805	1111.53	2046.97	10920	12673.3	0.721692	27.8017	477.276	25.0685	26.173	0.231759	0.0386707	0.0340226	0.516356	0.0113494
13898-0081	C	autumn	Elevite	5614.99	4473.58	8565.75	13649.5	11223.4	2.47613	134.171	578.631	18.4689	152.826	0.158007	0.26262	0.197569	0.185683	2.63821
13898-0081 Dup	C	autumn	Elevite	5959.76	4762.36	9681.1	14324.1	11581.5	2.49794	133.084	438.748	15.9365	159.019	0.147936	0.28288	0.183189	0.171387	2.55463
13898-0082	C	autumn	Charnwood Horse and pony	4546.76	2268.39	4938.76	11896.5	12345.5	0.813258	166.121	387.193	37.6195	153.119	0.199305	0.517074	0.0810989	0.381324	0.093577
13898-0082 Dup	C	autumn	Charnwood Horse and pony	4754.41	2434.54	5369.06	12565	12698.9	0.79207	157.408	338.938	37.2645	179.133	0.218474	0.646452	0.0769438	0.386814	0.0860677
13898-0083	C	autumn	Charnwood Horse and pony (zinc)	4256.67	2491.93	5469.42	11618.5	13012.5	0.966389	157.705	303.983	37.9375	376.203	0.172318	0.47924	0.125933	0.334804	0.503767
13898-0083 Dup	C	autumn	Charnwood Horse and pony (zinc)	4701.66	2838.45	6161.54	12241	13674.1	0.940919	188.685	288.546	37.621	394.823	0.182396	0.513994	0.11368	0.343776	0.51158
13898-0084	C	autumn	Bran	34.1796	4944.09	10452.3	15096.5	1047.71	0.0116375	96.0137	162.729	12.8271	77.017	0.0219989	0.0714448	0.134914	0.0206918	0.00119453
13898-0085	C	autumn	Maize	-0.219481	503.619	1322.35	2326.75	45.4042	0.00686652	2.16406	14.0371	2.94573	9.57264	0.00442456	0.0490392	0.00142122	0.00366461	0.00144052
13898-0085 Dup	C	autumn	Maize	-4.91192	548.155	1450.08	2482.98	41.0143	0.00319214	2.12931	13.9294	2.87559	9.79739	0.00208384	0.040362	0.00165333	0.00758595	0.00133304
13898-0086 R	C	autumn	carrot	6277.29	1116.43	2633.53	20936.3	3037.81	0.0199171	9.70807	31.3545	6.34366	12.5861	0.00718957	0.0248705	0.0923558	0.177661	0.00106642
13898-0087 R	C	autumn	apple	57.1745	469.981	986.319	10523.3	558.735	0.00426192	3.18241	11.2941	4.05153	2.19619	0.00949156	0.00706214	0.00484894	0.00895735	0.000776504
13898-0088	C	autumn	cabbage	273.108	1237.75	2886.72	29603.9	5156.2	0.0393671	13.6488	53.6334	3.61248	18.202	0.0181216	0.0116509	0.0308242	0.0307881	0.00124667
13898-0088	C	autumn	cabbage	283.225	1278.07	2964.31	29350.1	5187.4	0.0462613	13.2668	58.8023	7.54606	18.0992	0.0195571	0.0199789	0.037229	0.0291908	0.001335
13898-0089 R	C	autumn	banana	-5.49725	881.713	905.404	21136.1	701.191	0.000978883	33.4655	12.4194	4.5584	9.54799	0.000521933	0.0267699	0.00911655	0.0101301	-2.20172e-06
13898-0090 R	C	autumn	pear	29.1597	545.498	627.886	13074.8	449.818	0.00292155	1.19038	6.8813	8.66809	5.69397	0.000449203	0.00253531	0.0053438	0.0102029	0.000588215
13898-0091	C	autumn	monkey nuts	37.0666	1856.54	3074.49	7585.39	1029.93	0.108331	83.223	64.6724	8.90421	24.3882	0.0292515	0.0321142	0.151293	0.0747442	0.00382535
13898-0091 Dup	C	autumn	monkey nuts	37.1227	2171.51	3548.63	8152.55	1086.47	0.107223	88.153	65.8679	8.87054	26.9951	0.0352845	0.0285599	0.146734	0.0775613	0.00415033
13898-0092	C	autumn	hay	3373.69	1957.99	2911.72	8442.04	4276.89	0.320767	243.156	180.53	6.60712	34.1234	0.0489607	0.047068	0.0820812	0.306421	0.00786121
13898-0093	C	autumn	linseed	1876.03	5755.68	8716.51	14361.4	3911.9	0.288665	42.055	262.82	21.5602	73.7771	0.0420082	0.172457	0.277407	0.0751199	0.00396636
13898-0093 Dup	C	autumn	linseed	2067.78	6361.99	10293.5	15356.9	4131.93	0.270726	44.6116	235.174	21.9257	81.2578	0.0580104	0.195622	0.258214	0.0696506	0.00387274
13898-0094	C	autumn	multivit	20981.4	22190.1	32505.6	4688.73	100182	22.4583	851.648	2127.8	591.469	993.88	1.31398	8.11685	1.06584	0.837743	25.4407
13898-0095	C	autumn	multivit + vit E + selenium	29421.4	16110.3	37763.2	5091.83	68147.6	17.3643	353.21	517.267	706.205	832.216	1.12847	20.6164	0.129963	0.929944	25.8275
13898-0097	C	autumn	Calcium carbonate	31.0989	741.08	156.944	14.0809	384039	1.25472	15.1923	45.4765	0.507519	2.71141	0.0929086	0.0300102	0.762153	0.19898	0.351919
13898-0102	C	autumn	beech leaves	789.121	1933.11	1524.97	11495.7	14326.9	0.403499	672.3	260.969	24.9818	45.5299	0.118319	0.0608095	0.0389945	1.29828	0.00805093
13898-0103	C	autumn	horsehage	1790.01	1665.67	2939.51	14636.2	15857.2	0.0765255	27.8494	79.0675	10.9917	19.6404	0.0286669	0.0826728	0.123043	0.135407	0.00142921
13898-0105	C	autumn	beech sticks	206.513	335.738	396.858	1268.37	5659.86	0.0372175	85.3456	31.9666	2.31622	6.08557	0.0105172	0.0113566	0.0513091	1.0619	0.000746071
13898-0106	C	autumn	beech sticks	133.279	382.412	429.87	1359.95	7363.03	0.0609051	54.4733	34.8353	1.94106	3.81346	0.0144332	0.0107352	0.0424892	1.27005	0.000413059
13949-0001	B	winter	Hay	903.087	1415.29	1000.47	16792.3	3374	0.0580301	78.4601	54.2138	32.6997	25.6733	0.0247965	0.0123503	0.102102	0.164658	0.00187746
13949-0003	B	winter	Poplar twigs	179.634	1839.73	1339.99	5390.6	12572.8	0.31487	69.0626	256.069	5.07409	60.9188	0.129254	0.0345374	0.551312	4.54231	0.0474757
13949-0004	B	winter	Poplar log	36.0136	998.989	598.727	2170.37	5003.99	0.144329	44.2217	167.598	2.19879	37.6715	0.053713	0.0135505	0.326552	0.376754	0.0105084
13949-0005	A	winter	Hay	410.017	802.136	1705.29	17389.1	3477.52	0.128909	29.0744	78.3793	74.9195	16.5696	0.0420293	0.0125422	0.0239961	0.116257	0.00191824
13949-0006	A	winter	Willow	104.501	903.741	1198.95	5101.19	5727.99	0.075243	149.241	65.7749	9.0952	103.204	0.0328019	0.0288409	4.54415	0.9443	0.00178423
13949-0006 Dup	A	winter	Willow	101.415	888.505	1208.37	4985.21	5505.38	0.0673047	151.364	59.884	8.99962	104.845	0.0323229	0.0291729	4.60455	0.925203	0.00109714
13949-0007	A	winter	Beech	445.305	1349.2	1048.64	6721.56	5294.59	0.337882	172.129	255.389	10.9929	52.4488	0.0669831	0.0193491	0.182568	0.768389	0.00633075
13949-0008	A	winter	Birch	234.785	1399.56	1542.13	6557.11	7018.53	0.0752081	113.314	61.9792	12.3747	89.0136	0.0315188	0.0265772	0.476212	0.607845	0.00197534
13949-0009	A	winter	Ash	n/a	n/a	n/a	n/a	n/a	n/a	n/a	n/a	n/a	n/a	n/a	n/a	n/a	n/a	n/a
13949-0010	A	winter	Wilow	19.7399	528.299	632.489	2416.98	2703.55	0.0113864	128.612	57.3093	5.04222	101.523	0.00632209	0.0105552	6.92955	0.452011	0.000266926
13949-0011	A	winter	Beech	12.3432	403.036	486.492	2639.96	1616.52	0.0232415	51.7367	19.9108	2.54153	6.00768	0.00597974	0.00441754	0.236377	0.104093	0.00175583
13949-0013	A	winter	Willow	12.5165	328.371	314.158	2288.72	5080.12	0.0700018	15.6347	33.3187	2.01134	43.2781	0.0132997	0.00891529	2.29079	0.449658	0.00664149
13949-0014	A	winter	Browse	38.2623	441.05	594.406	2748.08	7219.75	0.0679189	42.2706	67.4025	4.44284	252.944	0.0208511	0.0120441	12.8769	0.94341	0.00192424
13949-0015	D	winter	Hay	737.561	1641.54	3968.61	23700.4	4412.02	0.206366	21.1672	134.582	27.4012	18.9214	0.0539102	0.0346412	0.0172804	0.220343	0.00477387
13949-0017	D	winter	Silver birch	57.7047	401.267	692.512	1367.95	2887.77	0.131198	272.991	76.9178	3.54603	73.4326	0.0337212	0.00954594	0.377376	6.58461	0.00221341
13949-0018	D	winter	Spruce	182.467	1022.97	1395.11	6277.89	8472.21	0.184454	28.1305	124.406	12.6259	23.3395	0.0556584	0.0188216	0.0131597	0.357144	0.00867042
13949-0019	D	winter	Hazel	517.977	823.204	714.224	3018.27	4072.53	0.156032	369.841	111.024	6.83632	51.7322	0.0594354	0.0290459	0.0946034	2.79405	0.00655526
13949-0020	E	winter	hay	322.714	995.917	1658.75	17415.6	3254.96	0.216386	41.0424	125.074	64.9005	16.7754	0.154172	0.0239894	0.0207188	0.376156	0.00465914
13949-0021	E	winter	sprouts	414.661	1761.82	4867.96	35566.9	1596.19	0.0344906	16.3216	69.5643	68.4501	22.2693	0.0400082	0.0954984	0.0431675	0.0662789	0.000758807
13949-0023	E	winter	willow branches	230.947	1458.84	1257.67	5821.99	8553.02	0.0907025	56.3608	68.8521	11.9206	572.43	0.0382958	0.0786858	23.796	1.24164	0.0016523
13949-0023 Dup	E	winter	willow branches	226.358	1456.41	1346.44	5759.32	8490.46	0.0816383	54.5324	66.2465	12.8928	561.177	0.02788	0.0799587	22.5735	1.2206	0.00154889
13949-0024	E	winter	willow log	21.4055	742.916	581.847	3097.61	5750.1	0.0161487	28.4835	55.5869	5.59956	179.624	0.00836959	0.0286917	10.5203	0.166017	0.000137916
13949-0025	E	winter	Spruce	35.6988	645.379	1806.31	10928.6	6177.04	0.0564156	639.823	55.7348	100.236	39.5053	0.0226465	0.0133387	0.464566	0.114915	0.0029692
13949-0026	C	winter	hay	3186.44	1791	1662.93	6839.29	4263.4	1.38116	193.59	693.38	11.3134	28.3793	0.264816	0.0271617	0.133723	1.81922	0.022057
13949-0027	C	winter	Browse	170.388	699.615	1599	3500.44	9037.95	0.200754	391.154	120.971	7.40311	89.1117	0.057299	0.0491234	0.341071	1.3212	0.0030495
13949-0028	C	winter	Browse log	65.6492	431.686	270.578	1438.83	3632.11	0.0187182	95.5877	14.5244	1.54758	14.1824	0.00473467	0.00369413	0.140046	0.191841	0.000156502
13949-0029	C	winter	Browse	63.8801	842.162	1440.06	3644.82	19013.7	0.122915	454.636	63.503	4.73726	10.9358	0.0407556	0.0199388	0.500906	1.35986	0.00194676
13949-0030	C	winter	Browse	85.4543	628.773	1261.72	3133.87	8927.2	0.25174	22.5451	132.033	5.91029	35.0016	0.0831741	0.0512028	0.0176738	0.422085	0.00356951
13949-0031	C	winter	evergreen oak	75.7433	982.697	1565.54	4831.54	9445.61	0.182309	474.034	91.4365	6.35172	17.3448	0.0496042	0.0118679	0.697664	0.846328	0.00182828
13949-0035	C	winter	alfalfa horsehage	297.558	1631.52	2790.99	28846.2	16611.8	0.0496165	18.5278	65.9578	67.3139	20.5937	0.020538	0.0428901	0.140515	0.107625	0.00123339
14013-0001	D	spring	Hay	262.456	1506.13	2520.28	20034.9	6251.37	1.8886	29.9885	666.207	5.22701	19.0009	0.272875	0.204221	0.0263288	0.567419	0.0145817
14013-0003	D	spring	hazel sticks and leaves	179.056	1232.91	1652.93	8991.05	5089.84	0.0969143	450.057	72.3586	6.3359	41.2217	0.0383506	0.0272814	0.0876378	0.566395	0.00174917
14013-0004	D	spring	willow sticks and leaves	234.682	1059.95	3315.32	8807.51	8233.68	0.280357	47.3169	176.117	8.46703	182.52	0.106703	0.139287	2.0174	0.826477	0.00638977
14013-0005	D	spring	hazel log	175.476	341.178	195.698	1125.09	3557.69	0.0457803	130.007	18.2182	2.19968	8.033	0.0120072	0.00779962	0.0631106	2.66097	0.000469909
14013-0006	D	spring	carrots	1650.39	813.759	2733.67	30198.8	3280.62	0.0330874	9.74764	30.1111	4.63309	10.5346	0.02892	0.0184202	0.0528379	0.0615185	0.00148956
14013-0007	D	spring	cabbage	1495.29	1576.16	5139.02	35185	11924.7	0.0601874	23.3627	94.5461	18.2823	29.7458	0.0210963	0.122076	0.0398301	0.109448	0.00255061
14013-0008	D	spring	beetroot	2957.9	3217.47	2550.55	38007.6	1758.65	0.242239	48.0087	166.496	32.5482	44.9542	0.0977323	0.00933652	0.31702	0.194278	0.0236471
14013-0009	D	spring	hay	n/a	n/a	n/a	n/a	n/a	n/a	n/a	n/a	n/a	n/a	n/a	n/a	n/a	n/a	n/a
14013-0011	B	spring	browse wilow log	122.079	2941.26	2687.96	20741.4	7441.14	3.19425	90.974	1676.8	16.6868	28.5956	0.745956	0.0584404	0.079149	3.09985	0.0614626
14013-0012	B	spring	browse fresh willow sticks	49.7349	383.671	461.288	1606.59	6106.46	0.0181639	119.241	12.6407	2.73472	82.0761	0.0354561	0.0302404	10.9007	0.549174	0.000390568
14013-0013	B	spring	straw	327.828	813.13	1530.41	4974.2	7082.59	0.098601	271.816	61.5311	9.60132	154.27	0.0632928	0.086909	16.3909	0.252561	0.00457729
14013-0014	B	spring	browse post giraffe (willow)	361.304	659.913	525.686	27943.2	5707.8	0.0616759	8.5936	38.9863	28.5968	11.6839	0.0517915	0.0071993	0.0706986	0.139448	0.00114102
14013-0015	B	spring	hay	41.3127	431.851	681.537	2834.51	2843.61	0.0585496	11.7999	29.84	7.07225	73.7623	0.0244565	0.007107	1.43153	0.252473	0.00360447
14013-0016	C	spring	haylage	5806.77	2058.82	1034.94	7840.73	5005.73	0.31008	100.128	169.61	55.4758	30.4194	0.0697149	0.0160777	0.146934	0.28195	0.00468584
14013-0017	C	spring	haylage	235.649	1463.5	2241.52	26871.7	13876.4	0.157451	10.4762	85.0736	8.70628	15.0831	0.0399444	0.031825	0.0594839	0.117694	0.00219991
14013-0017 Dup	C	spring	beech branches	236.818	1469.94	2269.65	27709.4	14294.5	0.164378	10.903	88.138	8.68825	15.8232	0.0426713	0.0308528	0.0610377	0.116118	0.00223805
14013-0018	C	spring	beech leaves	220.582	496.74	826.705	2943.9	7786.89	0.245446	17.0455	108.171	4.00611	27.8908	0.0691033	0.0482954	0.0299047	0.849114	0.00421892
14013-0019	C	spring	browse sticks general	255.495	1732.9	3430.94	12488.5	6230.58	0.179687	37.2454	122.477	13.8664	34.3849	0.0469827	0.0499289	0.0576156	0.263288	0.0030526
14013-0020	C	spring	willow post giraffe	144.133	949.138	1419.03	5545.64	9850.5	0.0660064	158.907	55.2775	6.4917	19.4558	0.0179814	0.0164079	0.0543116	0.178712	0.000838387
14013-0028	C	spring	bannanas	346.562	1634.5	3039.36	29153.3	7014.26	0.915189	152.773	412.102	14.0046	189.344	0.154993	0.0270623	0.0442176	0.686429	0.0103319
14013-0029	C	spring	bannanas	4.16449	1701.51	1472.3	25204.1	1161.15	0.0035609	22.1336	15.5971	4.37612	8.17034	0.000500743	0.00604551	7.63194e-05	0.00399971	7.4387e-05
14013-0029 Dup	C	spring	apples	5.09557	1698.04	1452.92	24191.9	1146.57	0.00494333	21.7985	13.5238	4.54915	8.15161	0.000779797	0.0068025	0.000128018	0.00702445	0.000124257
14013-0030	C	spring	pears	57.7051	399.233	1016.3	9877.15	248.33	0.00837083	7.1695	6.66662	18.4136	2.02618	0.00436523	0.00110786	0.000565047	0.0152593	0.000429735
14013-0031	C	spring	cabbage	10.2637	473.523	832.506	9723.04	915.783	0.0150183	2.04232	13.3031	34.4583	6.60276	0.00798563	0.000427132	0.0167913	0.0277059	0.000312894
14013-0032	C	spring	carrots	3070.99	2006.31	4568.22	27987	7411.97	0.162693	21.0959	58.1831	79.409	16.4492	0.0531529	0.0498715	0.00540689	0.0829494	0.0115523
14013-0033	C	spring	log browse	5136.4	1332.12	2379.04	35231.2	4973.09	0.0664334	10.1281	40.0534	18.5363	13.6964	0.0343222	0.0189111	0.133197	0.166136	0.00294351
14013-0034	C	spring	hay	19.9241	530.683	472.031	1795.66	12166.4	0.036385	61.4907	23.8462	3.37481	3.72099	0.0132387	0.0103272	0.100376	0.13457	0.000559125
14013-0038	E	spring	browse sticks general	418.509	1429.96	1865.45	23272.7	9499.2	0.661892	49.5112	349.839	5.6641	20.3729	0.255369	0.0276536	0.0499333	0.743253	0.0410457
14013-0038 Dup	E	spring	browse log	425.483	1393.66	1779.57	22794.1	9263.3	0.575199	47.4211	322.267	5.58219	20.6132	0.214299	0.0257182	0.0455041	0.649039	0.039089
14013-0039	E	spring	browse sticks general	177.298	1231.98	566.191	2867.39	11279	0.184133	129.855	96.9424	3.98215	16.6217	0.0729539	0.0357721	0.0939442	0.83678	0.00320139
14013-0040	E	spring	cabbage	58.4928	904.709	471.597	1947.77	10399.1	0.0793943	89.3671	39.8539	3.54659	10.4405	0.0273058	0.0240031	0.0638519	0.604043	0.00130417
14013-0041	E	spring	cabbage	414.91	251.29	882.806	1270.79	3352.3	0.131583	21.6675	87.7907	2.84263	14.493	0.0607573	0.0104182	0.045106	1.39715	0.00139716
14013-0042	E	spring	sweet potatoe	3198.14	3524.95	4590.81	35039	17760.9	0.0830617	66.6576	98.3808	49.1398	27.2431	0.0507225	0.20085	0.015885	0.169612	0.00618914
14013-0042 Dup	E	spring	carrot	3183.89	3598.31	4585.26	33760.3	17281.9	0.0773877	66.1548	94.9887	45.7149	26.2747	0.0526864	0.195206	0.0140555	0.157715	0.00599659
14013-0043	E	spring	swede	233.196	969.196	2979.44	21018.6	4485.52	0.0697527	20.4789	44.5159	6.0694	13.8574	0.0890161	0.0117885	0.00549534	0.0281532	0.0109169
14013-0044	E	spring	swede	3732.42	947.691	2134.15	28980.6	3126.18	0.0460051	12.7198	36.834	10.6428	11.7662	0.0171643	0.011122	0.240701	0.159444	0.00264484
14013-0045	E	spring	hay	1643.56	1482.99	3344.68	24550.4	4130.62	0.0495125	5.58132	27.9837	7.6186	6.9639	0.0213634	0.00918018	0.0675153	0.041162	0.00414497
14013-0046	D	summer	browse/bamboo	1318.22	1211	1748.11	14951.3	2602.32	0.157231	146.037	76.6206	11.2744	28.7753	0.0327192	0.0383075	0.0687468	0.157343	0.00152461
14013-0047	D	summer	browse/hawthorn log	452.278	1667.43	4217.08	26371.9	6197.51	1.47628	140.537	812.702	96.3338	27.6829	0.344335	0.0543953	0.0265257	0.703274	0.0224054
14013-0048	D	summer	browse hazel leaves	13.1097	871.273	1326.91	13284	3792.44	0.18913	15.7757	114.487	2.11818	20.1399	0.0672429	0.603223	0.00915074	0.485846	0.00349223
14013-0049	D	summer	browse hazel leaves	55.6791	222.88	626.267	2424.48	3332.76	0.130974	8.01351	72.4654	2.56228	10.6602	0.0353136	0.0174855	0.0495522	0.241918	0.00149048
14013-0050	D	summer	browse hazel log	773.97	10019.2	10183.2	92773.1	44218.3	1.10161	4952.63	946.39	45.5871	254.907	0.245558	0.166884	0.261423	18.3654	0.0197587
14013-0050 Dup	D	summer	hay	78.3158	1111.09	1098.35	10032.1	4973.17	0.0909081	527.604	96.7878	4.67589	26.8036	0.0278125	0.0089146	0.0257312	1.92139	0.00204181
14013-0053	E	summer	browse sycamore leaves	172.094	1805.35	2502.64	16900.3	6211.61	7.06012	142.457	3831.18	25.9776	39.6243	2.91745	0.0841432	0.335708	8.5472	0.148242
14013-0054	E	summer	browse sycamore log	159.101	1427.3	2490.4	18308.1	9577.04	2.34878	79.0834	1323.94	24.4606	69.8768	1.18766	0.0577884	0.17425	4.19215	0.061019
14013-0055	E	summer	hay	111.426	2631.97	1584.16	12140.9	17445	0.212027	187.155	179.681	8.60292	53.2526	0.119992	0.0349746	0.10414	0.5997	0.00405887
14013-0056	E	summer	sycamore leaves	16.1423	682.651	443.499	2236.92	9693.86	0.0426154	34.7071	27.5965	2.59468	11.5974	0.0109914	0.0193239	0.0624093	0.369149	0.000640609
14013-0057	C	summer	lsycamore log	2550.83	1388.29	1490.48	5979.83	4497.22	0.145965	152.266	86.3384	10.1247	25.8226	0.0269731	0.0336535	0.0910906	0.161713	0.00202308
14013-0058	C	summer	lsycamore log	232.978	2502.43	1465.32	10801.4	22955.5	0.289261	51.0711	166.309	6.69128	23.569	0.0585009	0.14446	0.0388779	0.384367	0.00805495
14013-0059	C	summer	sycamore twigs	29.9258	664.503	463.406	2301.08	10019.4	0.0764431	34.6251	42.8093	2.03277	9.34978	0.0242234	0.0487984	0.0246715	0.475005	0.00116811
14013-0059 Dup	C	summer	oak leaves	29.7761	709.554	502.935	2419.43	10763.4	0.0882194	36.4642	52.4296	2.12932	10.1874	0.0328031	0.0488656	0.036275	0.543847	0.0019487
14013-0063	C	summer	browse oak log	615.649	1533.03	3860.3	32580	6843.83	2.42009	94.3265	1051.28	30.9151	42.3129	0.417342	0.118016	0.0997028	1.512	0.0322086
14013-0064	C	summer	browse oak twigs	551.27	1838.47	2986.13	19660.6	5715.09	18.4417	329.131	7846.72	86.5255	57.7702	3.2149	0.15101	0.160399	12.13	0.218806
14013-0065	C	summer	browse oak twigs	69.0546	498.941	773.24	2897	5852.11	0.0931624	93.2775	39.6237	4.21216	11.5367	0.0272803	0.0109397	0.0880121	0.219603	0.00122098
14013-0066	C	summer	browse	181.75	652.002	1020.12	3616.02	7919.47	0.0965504	144.65	46.8057	5.64989	21.4346	0.0326854	0.0185908	0.13438	0.358611	0.00125766
14013-0066 Dup	C	summer	browse	171.968	660.571	1033.85	3617.37	7501.83	0.0830661	134.331	40.7213	5.50588	20.2635	0.0286496	0.0205771	0.127062	0.312613	0.00125198
	Certified reference material data (CRM)
	product code	origin	name	Na	Mg	P	K	Ca	V	Mn	Fe	Cu	Zn	As	Se	Cd	Pb	U
				mg/kg	mg/kg	mg/kg	mg/kg	mg/kg	mg/kg	mg/kg	mg/kg	mg/kg	mg/kg	mg/kg	mg/kg	mg/kg	mg/kg	mg/kg
			Certified values spinach	18210	9000	5187	29000	15260	0.568	76		12.22	82.3	0.068	0.1152	2.876	0.2	0.155
	1570a	NIST (USA)	1570a- Spinach Leaves	17623.6	8572.58	5434.21	28435.8	13419.2	0.555651	71.6483	262.275	11.936	70.6274	0.0541804	0.112963	2.50129	0.159465	0.126627
	1570a	NIST (USA)	1570a- Spinach Leaves	17781.3	8783.23	5307.72	29045.4	13590.6	0.502289	70.8259	269.771	11.783	69.5387	0.064593	0.102505	2.54302	0.144345	0.129053
	1570a	NIST (USA)	1570a- Spinach Leaves	17057.1	8472.64	5217.88	28280.5	13310.8	0.534973	70.3424	263.701	11.691	70.1258	0.0654501	0.115504	2.50977	0.156225	0.132369
	1570a	NIST (USA)	1570a- Spinach Leaves	17161.9	8451.26	5393.3	28969.9	13610.3	0.518006	71.2346	261.903	11.6416	71.0471	0.0610403	0.116258	2.48724	0.159425	0.133558
	1570a	NIST (USA)	1570a- Spinach Leaves	17937.2	8957.79	5293.18	28399.4	13876.5	0.523442	71.7331	265.017	11.7314	76.8724	0.0723569	0.108121	2.49357	0.152294	0.138251
	1570a	NIST (USA)	1570a- Spinach Leaves	16419.4	8149.28	4805.84	25965.1	12832.2	0.457814	63.8651	250.089	10.562	70.318	0.0462873	0.108801	2.36152	0.147192	0.126793
	1570a	NIST (USA)	1570a- Spinach Leaves	17590.2	8605.25	5203.81	28464.8	14094	0.489683	68.7202	271.016	11.4215	76.5253	0.067591	0.113831	2.55509	0.154928	0.136785
	1570a	NIST (USA)	1570a- Spinach Leaves	18778	8947.05	5361.32	28394.1	13961.5	0.470029	72.717	282.738	11.594	75.7443	0.0697484	0.11708	2.54264	0.156131	0.142601
	1570a	NIST (USA)	1570a- Spinach Leaves	19000.9	9080.39	5449.73	28859.3	14338.8	0.475714	74.4142	283.361	11.7054	77.77	0.0694007	0.12034	2.53821	0.161223	0.144148
	1570a	NIST (USA)	1570a- Spinach Leaves	18865.2	9011.39	5522.9	28989.5	14322.3	0.477196	74.9226	275.561	11.658	78.4063	0.0662561	0.125228	2.56749	0.159775	0.142173
	1570a	NIST (USA)	1570a- Spinach Leaves	18000.5	8834.7	5138.7	28830.8	13730.1	0.527232	71.9881	274.048	11.5467	73.4	0.0617958	0.110882	2.4552	0.163769	0.13681
	1570a	NIST (USA)	1570a- Spinach Leaves	18778	8947.05	5361.32	28394.1	13961.5	0.470029	72.717	282.738	11.594	75.7443	0.0697484	0.11708	2.54264	0.156131	0.142601
	1570a	NIST (USA)	1570a- Spinach Leaves	19000.9	9080.39	5449.73	28859.3	14338.8	0.475714	74.4142	283.361	11.7054	77.77	0.0694007	0.12034	2.53821	0.161223	0.144148
	1570a	NIST (USA)	1570a- Spinach Leaves	18865.2	9011.39	5522.9	28989.5	14322.3	0.477196	74.9226	275.561	11.658	78.4063	0.0662561	0.125228	2.56749	0.159775	0.142173
	1570a	NIST (USA)	1570a- Spinach Leaves	17653.8	8702.01	5268.12	28982	14371.7	0.516264	69.7911	280.837	11.5538	76.9265	0.0574394	0.107597	2.60649	0.161148	0.141452
	1570a	NIST (USA)	1570a- Spinach Leaves	17682	8800.77	5288.02	28717.4	14145	0.523113	69.2212	277.216	11.2885	75.6314	0.0707619	0.120644	2.52641	0.161399	0.140718
			average	18012.2	8775.45	5313.67	28536.1	13889.1	0.499647	71.4674		11.5669	74.6784	0.0645192	0.11515	2.52102	0.157153	0.137516
			CRM recoveries (%)	98.9138	97.505	102.442	98.4002	91.0165	87.9659	94.036		94.6554	90.7392	94.8811	99.9567	87.6571	78.5765	88.7201
			Certified values tomatoe	136					0.835	246	368	4.7	30.9	0.112	0.054	1.52		0.035
	1573a	NIST (USA)	1573a - Tomato leaves	115.721	10475.1	2180.77	26267	44834.2	0.646096	237.054	344.089	4.45635	25.8302	0.123901	0.0620298	1.32703	0.488762	0.0163597
	1573a	NIST (USA)	1573a - Tomato leaves	116.838	10767.6	2258.96	27270.8	46372.2	0.652963	243.411	351.66	4.58441	26.5165	0.132371	0.065028	1.30769	0.523452	0.0161688
	1573a	NIST (USA)	1573a - Tomato leaves	115.417	11514.5	2312.57	26863	43317.7	0.695012	256.233	352.405	4.73847	30.416	0.113085	0.0641609	1.36227	0.533994	0.019466
	1573a	NIST (USA)	1573a - Tomato leaves	129.689	10901.5	2207.86	26890.5	45770.8	0.592581	232.739	367.986	4.5156	29.5592	0.123439	0.0606725	1.38094	0.540933	0.0265059
	1573a	NIST (USA)	1573a - Tomato leaves	104.973	10601	2170.81	27053.2	46134.2	0.584993	225.762	358.379	4.32001	28.5032	0.0840681	0.0621231	1.32811	0.530506	0.0164416
	1573a	NIST (USA)	1573a - Tomato leaves	111.261	10537.9	2107.13	27012.8	47234.5	0.674378	224.551	377.997	4.37041	28.7745	0.101167	0.060556	1.33363	0.536284	0.0192106
	1573a	NIST (USA)	1573a - Tomato leaves	112.484	10816	2182.36	27323.1	47090.9	0.681855	228.337	383.462	4.41764	28.1452	0.0991517	0.0589145	1.35874	0.540858	0.0193315
	1573a	NIST (USA)	1573a - Tomato leaves	114.935	10814.1	2110.24	25999.4	43792.3	0.567551	234.794	379.931	4.45607	27.3484	0.113521	0.0648002	1.3717	0.509299	0.0167921
	1573a	NIST (USA)	1573a - Tomato leaves	119.871	11341.1	2327.82	27644.1	49705.5	0.59133	256.975	370.061	4.49774	30.0589	0.146576	0.0696261	1.3106	0.53867	0.0176996
	1573a	NIST (USA)	1573a - Tomato leaves	120.938	11522.9	2235.49	27992.5	44469.6	0.718838	254.869	366.701	4.63283	28.9389	0.112013	0.0696254	1.33597	0.547278	0.0187301
	1573a	NIST (USA)	1573a - Tomato leaves	125.128	11426.5	2214.01	27894.5	47316.2	0.668263	250.112	373.13	4.57722	28.5801	0.115544	0.0702719	1.33324	0.542514	0.0169788
	1573a	NIST (USA)	1573a - Tomato leaves	114.935	10814.1	2110.24	25999.4	43792.3	0.567551	234.794	379.931	4.45607	27.3484	0.113521	0.0648002	1.3717	0.509299	0.0167921
	1573a	NIST (USA)	1573a - Tomato leaves	119.871	11341.1	2327.82	27644.1	49705.5	0.59133	256.975	370.061	4.49774	30.0589	0.146576	0.0696261	1.3106	0.53867	0.0176996
			average	117.081					0.633288	241.277	367.369	4.50158	28.4676	0.117303	0.0647873	1.34094		0.0183213
			CRM recovery (%)	86.0893					75.8428	98.0802	99.8285	95.7783	92.1281	104.734	119.976	88.2197		52.3465
			overall average CRM recovery (%)	92.5015	97.505	102.442	98.4002	91.0165	81.9044	96.0581	99.8285	95.2169	91.4336	99.8078	109.967	87.9384	78.5765	70.5333

## Sheet: 3_CRM data
3_certified reference material (CRM)
CRM type	CRM	Na	Mg	P	K	Ca	V	Mn	Fe	Cu	Zn	As	Se	Cd	Pb	U
	Isotopic mass	23	24	31	39	42	51	55	56	63	66	75	78	111	208	238
		mg/kg	mg/kg	mg/kg	mg/kg	mg/kg	mg/kg	mg/kg	mg/kg	mg/kg	mg/kg	mg/kg	mg/kg	mg/kg	mg/kg	mg/kg
SOIL	BCR-2	24109.4	22885.1	1540.39	16054	48553.9	414.94	1599.78	102216	15.107	144.797	0.536214	0.124182	0.355004	10.2408	1.70726
	BCR-2	25371.7	24048.9	1438.72	15560.2	48204.3	421.555	1569.99	109878	15.4831	120.424	0.645618	0.091768	0.318693	10.0967	1.72254
	BCR-2	25582.3	23845.2	1360.6	15522.5	47017.9	411.869	1514.28	107849	15.3877	119.095	0.525081	0.0761995	0.286688	10.0928	1.69762
	BCR-2	22261.6	22269.4	1327.58	14899.6	46298.4	453.784	1558.22	96055.3	15.8301	138.042	1.37315	0.0692979	0.312688	9.3118	1.57852
	BCR-2	25604.5	20030.3	1461.41	14345	46144.6	452.398	1559.28	95992.8	15.7368	137.184	1.36819	0.0998354	0.275753	9.6157	1.66177
	BCR-2	25166.6	20645.5	1508.02	14829.1	47439.7	453.318	1573.9	96409.4	16.6477	137.513	1.44634	0.112819	0.269834	9.68862	1.65054
	average BCR-2	24682.7	22287.4	1439.45	15201.7	47276.5	434.644	1562.58	101400	15.6987	132.843	0.982434	0.0956837	0.30311	9.84108	1.66971
	Cert value	23400	21600	1500	14850	50900	416	1520	96600	19	127	1	0.08		11	1.69
	%rec	103.032	105.95	102.693	108.108	95.3907	99.7452	105.249	105.814	79.5106	114.013	53.6214	155.228		93.0985	101.021
	BGS-102	1075.04	3449.49	2826.6	10654.6	20600.5	355.623	7253.06	154095	25.4203	193.502	88.2226	0.531357	0.412881	76.8984	2.0341
	BGS-102	1217.19	4005.69	2919.28	11384	20676.5	340.753	7468.64	168734	26.2916	204.429	90.041	0.583086	0.435125	80.6637	2.03285
	BGS-102	1334.65	4337.79	2794.6	11049.9	20878.1	341.156	7292.84	182880	26.3549	183.663	89.4014	0.616196	0.43567	81.502	2.13459
	BGS-102	1236.79	4295.76	2776.62	11440.1	20878.9	327.616	7035.36	174496	24.7454	174.823	84.5287	0.583041	0.441859	81.4965	2.18289
	BGS-102	1182.6	4065.09	2605.03	11113.3	20086.6	309.002	6903.49	165103	23.3582	166.595	82.6144	0.565641	0.368082	80.2991	2.09971
	average BGS-102	1209.25	4030.76	2784.43	11128.4	20624.1	334.83	7190.68	169061	25.2341	184.602	86.9616	0.575864	0.418723	80.1719	2.09683
	Cert value					28141.3	355.825	7326.93	191730	26.4	190.75	104.2	1.07692	0.275	79.425
	%rec					73.2878	94.0997	98.1404	88.1768	95.5836	96.7772	83.4565	53.4731	152.263	100.94
	2711a	11075.2	8340.33	768.641	26375	22609.6	79.1898	604.858	27165.8	125.6	410.599	98.1746	1.71818	52.7478	1390.93	2.30099
	2711a	11331.7	8525.66	791.35	26889.4	22913.4	80.0421	609.581	27316	124.713	409.474	99.1208	1.74741	54.0454	1395.86	2.57014
	2711a	12636.8	10029.4	753.385	26117	22441.5	79.9618	628.906	31055.3	138.808	389.097	94.332	1.69875	52.0894	1349.57	2.29268
	2711a	14190.5	11474.2	849.897	27688.2	24363.9	81.4047	642.92	34379.1	135.726	402.196	101.261	1.77854	54.1472	1403.22	2.43677
	2711a	13287.6	10900.4	794.493	27467	23969	76.0661	644.933	31958.7	122.623	373.78	97.0681	1.86989	51.935	1433.35	2.54755
	average 2711a	12504.4	9853.99	791.553	26907.3	23259.5	79.3329	626.24	30375	129.494	397.029	97.9914	1.76256	52.9929	1394.58	2.42963
	Cert value						81.6			114	350.4	105	1.52	41.7	1162	2.6
	%rec						97.2217			113.591	113.307	93.3251	115.958	127.081	120.016	93.4471
	GBW07106 (GSR4)	403.424	418.25	944.498	6179.86	2095.32	31.98	156.598	26187.7	19.7249	17.3058	7.94732	0.0628928	0.0538033	6.80447	1.86063
	Cert value	453	495	960	5396	2144	33	155	22521	19	20	9.1	0.08	0.06	7.6	2.1
	%rec	89.0561	84.4949	98.3852	114.527	97.7296	96.9091	101.031	116.281	103.815	86.5291	87.3332	78.616	89.6722	89.5325	88.6016
	average % recovery	96.0439	95.2223	100.539	111.317	88.8027	96.9939	101.473	103.424	98.1251	102.657	79.434	100.819	123.006	100.897	94.3567
FAECES		Na	Mg	P	K	Ca	V	Mn	Fe	Cu	Zn	As	Se	Cd	Pb	U
		mg/kg	mg/kg	mg/kg	mg/kg	mg/kg	mg/kg	mg/kg	mg/kg	mg/kg	mg/kg	mg/kg	mg/kg	mg/kg	mg/kg	mg/kg
	BCR-2 (C)	25604.5	20030.3	1461.41	14345	46144.6	452.398	1559.28	95992.8	15.7368	137.184	1.36819	0.0998354	0.275753	9.6157	1.66177
	BCR-2 (C)	22261.6	22269.4	1327.58	14899.6	46298.4	453.784	1558.22	96055.3	15.8301	138.042	1.37315	0.0692979	0.312688	9.3118	1.57852
	BCR-2 (C)	25166.6	20645.5	1508.02	14829.1	47439.7	453.318	1573.9	96409.4	16.6477	137.513	1.44634	0.112819	0.269834	9.68862	1.65054
	average	24344.2	20981.7	1432.34	14691.2	46627.6	453.167	1563.8	96152.5	16.0715	137.58	1.3959	0.0939842	0.286092	9.53871	1.63028
	cert value	25933	24215.2	1585.57	16287.8	49465.8	457.365	1647.17	108474	17.5264	138.518	1.0887	0.114136	0.323584	12.3653	1.77449
	%rec	93.8737	86.6467	90.3357	90.1979	94.2622	99.0821	94.9387	88.6412	91.6989	99.3226	128.217	82.3438	88.4134	77.1408	91.873
	BGS-102	1075.04	3449.49	2826.6	10654.6	20600.5	355.623	7253.06	154095	25.4203	193.502	88.2226	0.531357	0.412881	76.8984	2.0341
	average	1075.04	3449.49	2826.6	10654.6	20600.5	355.623	7253.06	154095	25.4203	193.502	88.2226	0.531357	0.412881	76.8984	2.0341
	cert value	1250.51	4163.75	2860.33	11118.5	20393.5	345.439	7278.26	169185	26.7277	192.202	90.8299		0.397603	83.1015	2.11755
	%rec	85.9685	82.8458	98.8204	95.8281	101.015	102.948	99.6538	91.0807	95.1084	100.677	97.1295		103.843	92.5356	96.0591
	GBW07106 (GSR4)	403.424	418.25	944.498	6179.86	2095.32	31.98	156.598	26187.7	19.7249	17.3058	7.94732	0.0628928	0.0538033	6.80447	1.86063
	Cert value	453	495	960	5396	2144	33	155	22521	19	20	9.1	0.08	0.06	7.6	2.1
	%rec	89.0561	84.4949	98.3852	114.527	97.7296	96.9091	101.031	116.281	103.815	86.5291	87.3332	78.616	89.6722	89.5325	88.6016
	2711a B	11075.2	8340.33	768.641	26375	22609.6	79.1898	604.858	27165.8	125.6	410.599	98.1746	1.71818	52.7478	1390.93	2.30099
	2711a B	11331.7	8525.66	791.35	26889.4	22913.4	80.0421	609.581	27316	124.713	409.474	99.1208	1.74741	54.0454	1395.86	2.57014
	average	11203.4	8433	779.995	26632.2	22761.5	79.6159	607.22	27240.9	125.156	410.036	98.6477	1.7328	53.3966	1393.4	2.43556
	cert value	13536.8	11166.1	867.037	28275.3	24587.2	83.5459	685.732	32340.4	137.3	419.788	108.844	1.92239	55.2821	1483.68	2.58023
	%rec	82.7628	75.5232	89.9611	94.189	92.5748	95.296	88.5505	84.2317	91.1557	97.6769	90.6323	90.1374	96.5892	93.9146	94.3934
	1570a A	17154.8	8721.42	5075.7	28214.9	13666.1	0.495429	69.0462	256.774	11.0215	79.2718	0.0584839	0.109915	2.71033	0.162168	0.135756
	1570a A	16849.2	8542.35	4957.52	28552.9	13557	0.511599	69.1684	260.253	11.079	79.0229	0.0628063	0.110587	2.72312	0.162051	0.136319
	1570a A	17552.6	8689.88	5224.46	28548.8	13746.3	0.512096	69.7027	256.329	11.1993	79.4785	0.0698091	0.108158	2.74608	0.164008	0.145034
	average	17185.5	8651.22	5085.9	28438.9	13656.5	0.506375	69.3058	257.785	11.0999	79.2577	0.0636997	0.109553	2.72651	0.162742	0.139036
	cert value	18044.3	8855.59	5434.52	28078.3	13638	0.527361	71.8682	267.502	11.7818	75.3929	0.0625898	0.115567	2.50365	0.154046	0.135851
	%rec	95.2407	97.6922	93.585	101.284	100.136	96.0205	96.4346	96.3674	94.2124	105.126	101.773	94.7966	108.902	105.645	102.344
	1573a D	118.617	11581.9	2287.21	28375.8	48833.1	0.667462	239.7	361.495	4.57523	32.0099	0.145955	0.0566378	1.54373	0	0
	cert value	121.585	11156.1	2213.38	26811.5	44875.2	0.669122	245.21	354.506	4.40553	27.809	0.112942	0.0673693	1.32279	0.528306	0.0187263
	%rec	97.5591	103.817	103.335	105.834	108.82	99.7518	97.7529	101.971	103.852	115.106	129.231	84.0707	116.703	0	0
	average %recovery	90.7435	88.5033	95.7371	100.31	99.0896	98.3346	96.3936	96.4289	96.6404	100.74	105.719	85.9929	100.687	76.4614	78.8786
PLASMA		Na	Mg	P	K	Ca	V	Mn	Fe	Cu	Zn	As	Se	Cd	Pb	U
		ppm	ppm	ppm	ppm	ppm	ppb	ppb	ppm	ppb	ppb	ppb	ppb	ppb	ppb	ppb
	seronorm	3915.39	38.3793	122.151	242.091	131.548	3.10065	15.9824	2.1487	1922.38	1596.62	0.509655	169.043	0.228082	0.655379	0.326581
	seronorm	3807.26	37.2923	113.004	230.401	128.689	2.942	18.0369	2.10662	1859.55	1546.48	0.55036	165.83	0.168769	0.612099	0.348506
	seronorm	3916.44	37.5549	114.004	233.53	129.918	3.26361	15.6707	2.12468	1944.41	1600.97	0.488269	167.189	0.168613	0.631231	0.320288
	seronorm	3883.55	38.1422	134.057	259.672	132.507	1.21644	15.7194	2.18932	1857.3	1742.78	0.340096	8.82067	0.152079	0.668119	0.350182
	seronorm	3879.33	38.2951	127.66	251.747	130.415	1.12417	17.593	2.18953	1819.9	1693.78	0.37271	7.91509	0.16727	0.470375	0.325608
	seronorm	4361.02	44.0936	151.883	280.953	151.774	1.61906	18.7587	2.68625	2272.93	2106.78	0.435946	9.80914	0.173875	0.686794	0.404119
	seronorm	3939.24	39.0338	125.439	246.299	134.328	1.3224	18.5522	2.2984	1958.76	1779.18	0.359321	8.4479	0.154173	0.585127	0.328532
	seronorm	3848.75	37.3308	120.706	251.046	126.575	1.21313	16.0185	2.10551	1790.11	1654.67	0.304748	9.65551	0.108316	0.704317	0.334385
	seronorm	3826.2	36.8564	117.362	250.583	125.393	1.14884	14.98	2.09308	1787.68	1622.71	0.315537	9.38932	0.144347	0.288779	0.328347
	seronorm	3883.55	38.1422	134.057	259.672	132.507	1.21644	15.7194	2.18932	1857.3	1742.78	0.340096	8.82067	0.152079	0.668119	0.350182
	seronorm	3879.33	38.2951	127.66	251.747	130.415	1.12417	17.593	2.18953	1819.9	1693.78	0.37271	7.91509	0.16727	0.470375	0.325608
	seronorm	4361.02	44.0936	151.883	280.953	151.774	1.61906	18.7587	2.68625	2272.93	2106.78	0.435946	9.80914	0.173875	0.686794	0.404119
	seronorm	3939.24	39.0338	125.439	246.299	134.328	1.3224	18.5522	2.2984	1958.76	1779.18	0.359321	8.4479	0.154173	0.585127	0.328532
	seronorm	3848.75	37.3308	120.706	251.046	126.575	1.21313	16.0185	2.10551	1790.11	1654.67	0.304748	9.65551	0.108316	0.704317	0.334385
	seronorm	3826.2	36.8564	117.362	250.583	125.393	1.14884	14.98	2.09308	1787.68	1622.71	0.315537	9.38932	0.144347	0.288779	0.328347
	average	3941.02	38.7154	126.891	252.441	132.809	1.63963	16.8622	2.23361	1913.31	1729.59	0.387	40.6758	0.157706	0.580382	0.342515
	Cert value		40.8	113		145		19.9	2.03	2887	2520	0.67	163
	%rec		94.8906	112.293		91.5926		84.7349	110.03	66.2734	68.6346	57.7612	24.9545
URINE		Na	Mg	P	K	Ca	V	Mn	Fe	Cu	Zn	As	Se	Cd	Pb	U
		mg/l	mg/l	mg/l	mg/l	mg/l	µg/l	µg/l	µg/l	µg/l	µg/l	µg/l	µg/l	µg/l	µg/l	µg/l
	Seronorm-2		72.6297	604.697	1615.43	74.077	0.679464	0.524234	12.2714	29.1084	319.19	71.891	13.8318	0.244675	0.542574	0.0403349
	Seronorm-3		68.7801	583.035	1574.61	73.2853	0.677831	0.710652	11.8701	28.1754	320.408	71.025	13.8841	0.219523	0.53858	0.0284317
	Seronorm-4		67.8008	577.421	1520.08	73.3774	0.640423	0.557327	12.6996	27.4768	313.227	69.9375	13.7053	0.286668	0.537795	0.0439495
	Seronorm-1		71.4267	624.761	1630.95	71.6564	0.713025	0.687331	11.8555	29.1811	331.46	71.6491	14.5017	0.192873	0.545523	0.0339228
	Seronorm-2		72.6297	604.697	1615.43	74.077	0.679464	0.524234	12.2714	29.1084	319.19	71.891	13.8318	0.244675	0.542574	0.0403349
	Seronorm-3		68.7801	583.035	1574.61	73.2853	0.677831	0.710652	11.8701	28.1754	320.408	71.025	13.8841	0.219523	0.53858	0.0284317
	Seronorm-4		67.8008	577.421	1520.08	73.3774	0.640423	0.557327	12.6996	27.4768	313.227	69.9375	13.7053	0.286668	0.537795	0.0439495
	Seronorm-1	2586.2	78.8966	723.267	1825.79	103.782	1.14946	1.62266	21.531	21.8835	396.84	157.111	19.0587	0.167999	0.536848	0.0647666
	Seronorm-2	2504.45	76.4582	699.943	1808.9	107.538	0.980182	1.27857	20.4456	21.4286	388.048	156.399	18.5651	0.196424	0.517715	0.0648033
	Seronorm-3	2441.86	74.3378	685.438	1765.47	104.673	0.558064	1.28018	20.6435	20.6683	382.114	152.504	18.255	0.167169	0.51847	0.0665761
	Seronorm-4	2457.64	75.1302	699.042	1777.26	102.025	0.429006	1.09163	19.5495	20.464	396.072	153.751	18.5121	0.172586	0.543631	0.0655985
	Seronorm-5	2339.02	72.0415	671.629	1741.76	99.768	0.491998	1.16352	18.5819	20.4478	361.363	149.78	18.018	0.161414	0.592605	0.0694115
	average	2465.83	72.226	636.199	1664.2	85.9101	0.693097	0.89236	15.5241	25.2995	346.796	105.575	15.8127	0.21335	0.541058	0.0492093
	Cert value		76.8				0.83	1.38	12.2	20	347	158	19	0.19	0.72
	%rec		94.0443				83.5057	64.6638	127.247	126.498	99.9411	66.8197	83.2249	112.289	75.1469
TAILHAIR		Na	Mg	P	K	Ca	V	Mn	Fe	Cu	Zn	As	Se	Cd	Pb	U
		mg/kg	mg/kg	mg/kg	mg/kg	mg/kg	mg/kg	mg/kg	mg/kg	mg/kg	mg/kg	mg/kg	mg/kg	mg/kg	mg/kg	mg/kg
	GBW07601	160.102	338.979	148.897	na	2932.83	0.159883	5.89543	48.1485	10.3826	180.777	0.244306	0.524873	0.122504	8.16405	0.0555602
	GBW07601	161.492	339.422	146.525	na	2953.83	0.15638	5.95043	51.5711	10.2546	179.122	0.273431	0.496715	0.123776	8.56596	0.0553471
	GBW07601	162.155	336.293	146.828	na	2955.37	0.157688	6.13293	58.9353	10.5005	179.743	0.256103	0.498984	0.119637	8.6379	0.0554389
	GBW07601	156.993	340.172	142.377	na	2920.72	0.162302	5.83002	50.7495	10.22	174.896	0.242057	0.475306	0.118103	8.52554	0.0552013
	GBW07601	159.098	343.898	143.265	na	2957.7	0.166658	5.88665	48.8926	10.2976	176.111	0.241549	0.494485	0.119182	8.71601	0.0542674
	GBW07601	145.732	318.3	138.054	88.7054	2802.17	0.152851	5.79291	42.4695	10.0526	183.093	0.240676	0.577701	0.116653	8.60453	0.0544064
	GBW07601	146.13	326.459	139.32	12.3416	2841.52	0.160696	5.95879	44.413	10.4072	186.616	0.241692	0.584762	0.120996	8.87226	0.0547638
	GBW07601	151.17	323.908	146.186	12.5007	2848.79	0.163412	5.49645	-0.0436429	9.84471	190.095	0.234818	0.57597	0.119881	8.95069	0.0561508
	GBW07601	144.528	320.341	136.973	12.3374	2818.92	0.165263	5.54239	-0.0445126	9.72816	189.368	0.244635	0.584595	0.113532	8.85838	0.055853
	GBW07601	140.663	323.04	129.456	12.0694	2767.52	0.160583	5.4441	-0.0450822	9.55289	188.36	0.236494	0.575863	0.117212	8.79034	0.0568375
	GBW07601	130.109	311.509	118.325	11.7333	2755.21	0.164668	5.38098	-0.0709072	9.45861	181.243	0.23479	0.550966	0.1151	8.62649	0.0548381
	GBW07601	130.746	314.125	121.682	12.6875	2876.39	0.158711	5.48625	-0.0702621	9.68199	186.792	0.228496	0.567718	0.117416	8.86686	0.0551043
	GBW07601	129.018	311.395	112.616	10.8562	2775.01	0.15506	5.36187	-0.0708635	9.43133	177.82	0.232308	0.561617	0.117107	8.65556	0.0558807
	GBW07601	154.897	368.564	142.796	11.5288	2905.79	0.192015	5.43636	40.7957	9.6817	181.007	0.232366	0.57427	0.11283	8.52508	0.0553517
	GBW07601	175.741	403.115	160.573	12.8117	3198.34	0.187339	6.08107	45.3468	10.822	200.666	0.257352	0.657225	0.127996	9.48781	0.0593949
	GBW07601	162.238	366.156	143.555	11.7722	2913.21	0.182041	5.61803	40.5892	9.98715	185.519	0.236037	0.589518	0.119165	8.70931	0.0561153
	GBW07601	157.661	352.489	137.613	11.1963	2834.45	0.163695	5.47906	39.4952	9.86829	180.691	0.223596	0.576166	0.111999	8.45424	0.0531536
	GBW07601	154.574	339.151	136.592	11.5431	2808.17	0.165795	5.46279	38.8788	9.71088	179.895	0.223694	0.578232	0.113602	8.31301	0.0519604
	GBW07601	156.002	338.992	134.512	12.337	2798.75	0.167491	5.41191	38.825	9.6372	178.59	0.220539	0.571893	0.116101	8.2998	0.0518192
	GBW07601	145.732	318.3	138.054	88.7054	2802.17	0.152851	5.79291	42.4695	10.0526	183.093	0.240676	0.577701	0.234215	8.60453	0.0544064
	GBW07601	146.13	326.459	139.32	12.3416	2841.52	0.160696	5.95879	44.413	10.4072	186.616	0.241692	0.584762	0.241098	8.87226	0.0547638
	GBW07601	151.17	323.908	146.186	12.5007	2848.79	0.163412	5.49645	-0.0436429	9.84471	190.095	0.234818	0.57597	0.239348	8.95069	0.0561508
	GBW07601	144.528	320.341	136.973	12.3374	2818.92	0.165263	5.54239	-0.0445126	9.72816	189.368	0.244635	0.584595	0.234667	8.85838	0.055853
	GBW07601	140.663	323.04	129.456	12.0694	2767.52	0.160583	5.4441	-0.0450822	9.55289	188.36	0.236494	0.575863	0.23726	8.79034	0.0568375
	GBW07601	130.109	311.509	118.325	11.7333	2755.21	0.164668	5.38098	-0.0709072	9.45861	181.243	0.23479	0.550966	0.231505	8.62649	0.0548381
	GBW07601	130.746	314.125	121.682	12.6875	2876.39	0.158711	5.48625	-0.0702621	9.68199	186.792	0.228496	0.567718	0.235576	8.86686	0.0551043
	GBW07601	129.018	311.395	112.616	10.8562	2775.01	0.15506	5.36187	-0.0708635	9.43133	177.82	0.232308	0.561617	0.234601	8.65556	0.0558807
	GBW07601	145.732	318.3	138.054	88.7054	2802.17	0.152851	5.79291	42.4695	10.0526	183.093	0.240676	0.577701	0.234215	8.60453	0.0544064
	GBW07601	146.13	326.459	139.32	12.3416	2841.52	0.160696	5.95879	44.413	10.4072	186.616	0.241692	0.584762	0.241098	8.87226	0.0547638
	GBW07601	151.17	323.908	146.186	12.5007	2848.79	0.163412	5.49645	-0.0436429	9.84471	190.095	0.234818	0.57597	0.239348	8.95069	0.0561508
	GBW07601	144.528	320.341	136.973	12.3374	2818.92	0.165263	5.54239	-0.0445126	9.72816	189.368	0.244635	0.584595	0.234667	8.85838	0.055853
	GBW07601	140.663	323.04	129.456	12.0694	2767.52	0.160583	5.4441	-0.0450822	9.55289	188.36	0.236494	0.575863	0.23726	8.79034	0.0568375
	GBW07601	130.109	311.509	118.325	11.7333	2755.21	0.164668	5.38098	-0.0709072	9.45861	181.243	0.23479	0.550966	0.231505	8.62649	0.0548381
	GBW07601	130.746	314.125	121.682	12.6875	2876.39	0.158711	5.48625	-0.0702621	9.68199	186.792	0.228496	0.567718	0.235576	8.86686	0.0551043
	GBW07601	129.018	311.395	112.616	10.8562	2775.01	0.15506	5.36187	-0.0708635	9.43133	177.82	0.232308	0.561617	0.234601	8.65556	0.0558807
	GBW07601	163.336	345.628	151.361	12.2783	2905.09	0.174142	5.65456	40.3868	10.0241	185.927	0.226371	0.555772	0.23403	8.7147	0.0549768
	GBW07601	165.829	351.653	144.156	11.9684	2963.24	0.166329	5.72428	40.5026	9.94365	187.785	0.236773	0.591204	0.226719	8.7004	0.0534726
	GBW07601	161.258	341.146	141.374	11.383	2846.7	0.15733	5.53875	39.1172	9.7495	181.708	0.212831	0.542811	0.221107	8.59175	0.0529293
	GBW07601	160.323	350.332	138.766	11.7984	2894.6	0.170845	5.5332	40.1073	9.90734	184.783	0.232735	0.561326	0.228806	8.64105	0.0538384
	GBW07601	161.575	338.292	140.331	10.9609	2847.8	0.161266	5.49226	39.7446	10.6695	181.48	0.229515	0.542034	0.227115	8.50792	0.0532026
	GBW07601	159.622	342.003	135.541	11.4772	2844.03	0.172354	5.52981	42.6902	9.67549	181.326	0.222699	0.535105	0.219094	8.56031	0.0529676
	GBW07601	154.897	368.564	142.796	11.5288	2905.79	0.192015	5.43636	40.7957	9.6817	181.007	0.232366	0.57427	0.230977	8.52508	0.0553517
	GBW07601	175.741	403.115	160.573	12.8117	3198.34	0.187339	6.08107	45.3468	10.822	200.666	0.257352	0.657225	0.256282	9.48781	0.0593949
	GBW07601	162.238	366.156	143.555	11.7722	2913.21	0.182041	5.61803	40.5892	9.98715	185.519	0.236037	0.589518	0.230089	8.70931	0.0561153
	GBW07601	157.661	352.489	137.613	11.1963	2834.45	0.163695	5.47906	39.4952	9.86829	180.691	0.223596	0.576166	0.229653	8.45424	0.0531536
	GBW07601	154.574	339.151	136.592	11.5431	2808.17	0.165795	5.46279	38.8788	9.71088	179.895	0.223694	0.578232	0.225766	8.31301	0.0519604
	GBW07601	156.002	338.992	134.512	12.337	2798.75	0.167491	5.41191	38.825	9.6372	178.59	0.220539	0.571893	0.216665	8.2998	0.0518192
	GBW07601	154.897	368.564	142.796	11.5288	2905.79	0.192015	5.43636	40.7957	9.6817	181.007	0.232366	0.57427	0.230977	8.52508	0.0553517
	GBW07601	175.741	403.115	160.573	12.8117	3198.34	0.187339	6.08107	45.3468	10.822	200.666	0.257352	0.657225	0.256282	9.48781	0.0593949
	GBW07601	162.238	366.156	143.555	11.7722	2913.21	0.182041	5.61803	40.5892	9.98715	185.519	0.236037	0.589518	0.230089	8.70931	0.0561153
	GBW07601	160.323	350.332	138.766	11.7984	2894.6	0.170845	5.5332	40.1073	9.90734	184.783	0.232735	0.561326	0.228806	8.64105	0.0538384
	GBW07601	161.575	338.292	140.331	10.9609	2847.8	0.161266	5.49226	39.7446	10.6695	181.48	0.229515	0.542034	0.227115	8.50792	0.0532026
	GBW07601	159.622	342.003	135.541	11.4772	2844.03	0.172354	5.52981	42.6902	9.67549	181.326	0.222699	0.535105	0.219094	8.56031	0.0529676
	GBW07601	163.336	345.628	151.361	12.2783	2905.09	0.174142	5.65456	40.3868	10.0241	185.927	0.226371	0.555772	0.23403	8.7147	0.0549768
	GBW07601	165.829	351.653	144.156	11.9684	2963.24	0.166329	5.72428	40.5026	9.94365	187.785	0.236773	0.591204	0.226719	8.7004	0.0534726
	GBW07601	161.258	341.146	141.374	11.383	2846.7	0.15733	5.53875	39.1172	9.7495	181.708	0.212831	0.542811	0.221107	8.59175	0.0529293
	GBW07601	157.661	352.489	137.613	11.1963	2834.45	0.163695	5.47906	39.4952	9.86829	180.691	0.223596	0.576166	0.229653	8.45424	0.0531536
	GBW07601	154.574	339.151	136.592	11.5431	2808.17	0.165795	5.46279	38.8788	9.71088	179.895	0.223694	0.578232	0.225766	8.31301	0.0519604
	GBW07601	156.002	338.992	134.512	12.337	2798.75	0.167491	5.41191	38.825	9.6372	178.59	0.220539	0.571893	0.216665	8.2998	0.0518192
	average	152.226	338.805	137.724		2867.05		5.6017	29.4034	9.91845	184.168	0.234606	0.568243	0.195118	8.6794
	Expected	152	360	170		2900		6.3	54	10.6	190	0.28	0.6	0.11	8.8
	% recovery	100.149	94.1125	81.0141		98.8639		88.9158	54.4507	93.5703	96.9307	83.788	94.7072	177.38	98.6296
		Na	Mg	P	K	Ca	V	Mn	Fe	Cu	Zn	As	Se	Cd	Pb	U
		mg/kg	mg/kg	mg/kg		mg/kg	mg/kg	mg/kg	mg/kg	mg/kg	mg/kg	mg/kg	mg/kg	mg/kg	mg/kg	mg/kg
	BAPS2014	546.569	147.233	240.75	1027	814.61	0.0342312	0.420115	39.6208	4.53165	117.652	0.0931691	0.692043	0.00593866	0.291271	0.00730679
	BAPS2014	551.239	145.813	243.855	1013.49	815.702	0.0357754	0.381459	40.0018	4.35857	114.967	0.0973159	0.652261	0.00502309	0.202592	0.0067425
	BAPS2014	542.184	146.85	235.101		851.218	0.0377808	0.399557	43.2078	4.51856	117.562	0.0889804	0.698976	0.00620758	0.207246	0.00733038
	BAPS2014	561.737	145.432	247.289	1002.12	818.573	0.0352972	0.399926	36.2441	4.58894	122.562	0.0871281	0.730252	0.00716991	0.215242	0.00738633
	BAPS2014	575.803	149.055	250.942	1030.91	854.341	0.0389901	0.419889	37.1957	4.60094	124.204	0.0920519	0.728509	0.00642319	0.210453	0.00708671
	BAPS2014	560.073	145.183	246.84	993.444	820.531	0.038144	0.401702	34.9599	4.4066	122.903	0.0861819	0.682781	0.00570569	0.208906	0.00695312
	BAPS2014	585.852	150.1	250.673	1031.05	863.038	0.0408585	0.424219	34.5747	4.53275	123.028	0.0872987	0.697353	0.00748512	0.228357	0.00704368
	BAPS2014	561.737	145.432	247.289	1002.12	818.573	0.0352972	0.399926	36.2441	4.58894	122.562	0.0871281	0.730252	0.0892011	0.215242	0.00738633
	BAPS2014	575.803	149.055	250.942	1030.91	854.341	0.0389901	0.419889	37.1957	4.60094	124.204	0.0920519	0.728509	0.0918951	0.210453	0.00708671
	BAPS2014	560.073	145.183	246.84	993.444	820.531	0.038144	0.401702	34.9599	4.4066	122.903	0.0861819	0.682781	0.0877069	0.208906	0.00695312
	BAPS2014	585.852	150.1	250.673	1031.05	863.038	0.0408585	0.424219	34.5747	4.53275	123.028	0.0872987	0.697353	0.0869175	0.228357	0.00704368
	average	564.266	147.222	246.472	1015.55	835.863	0.0376697	0.408419	37.1617	4.5152	121.416	0.0895261	0.701916	0.036334	0.220639	0.00711994
	Expected	501.807	136.869	237.001	1014.61	778.007	0.0327203	0.41346	37.2203	4.39798	119.491	0.0930624	0.771329	0.00581167	0.218577	0.0069467
	% recovery	112.447	107.564	103.996	100.093	107.436	115.127	98.7807	99.8427	102.665	101.61	96.2	91.0008	625.19	100.943	102.494
		Na	Mg	P	K	Ca	V	Mn	Fe	Cu	Zn	As	Se	Cd	Pb	U
TOENAIL		mg/kg	mg/kg	mg/kg	mg/kg	mg/kg	mg/kg	mg/kg	mg/kg	mg/kg	mg/kg	mg/kg	mg/kg	mg/kg	mg/kg	mg/kg
	GBW07601	160.102	338.979	148.897		2932.83	0.159883	5.89543	48.1485	10.3826	180.777	0.244306	0.524873	0.122504	8.16405	0.0555602
	GBW07601	161.492	339.422	146.525		2953.83	0.15638	5.95043	51.5711	10.2546	179.122	0.273431	0.496715	0.123776	8.56596	0.0553471
	GBW07601	162.155	336.293	146.828		2955.37	0.157688	6.13293	58.9353	10.5005	179.743	0.256103	0.498984	0.119637	8.6379	0.0554389
	GBW07601	156.993	340.172	142.377		2920.72	0.162302	5.83002	50.7495	10.22	174.896	0.242057	0.475306	0.118103	8.52554	0.0552013
	GBW07601	159.098	343.898	143.265		2957.7	0.166658	5.88665	48.8926	10.2976	176.111	0.241549	0.494485	0.119182	8.71601	0.0542674
	GBW07601	145.732	318.3	138.054	88.7054	2802.17	0.152851	5.79291	42.4695	10.0526	183.093	0.240676	0.577701	0.116653	8.60453	0.0544064
	GBW07601	146.13	326.459	139.32	12.3416	2841.52	0.160696	5.95879	44.413	10.4072	186.616	0.241692	0.584762	0.120996	8.87226	0.0547638
	GBW07601	151.17	323.908	146.186	12.5007	2848.79	0.163412	5.49645	-0.0436429	9.84471	190.095	0.234818	0.57597	0.119881	8.95069	0.0561508
	GBW07601	144.528	320.341	136.973	12.3374	2818.92	0.165263	5.54239	-0.0445126	9.72816	189.368	0.244635	0.584595	0.113532	8.85838	0.055853
	GBW07601	140.663	323.04	129.456	12.0694	2767.52	0.160583	5.4441	-0.0450822	9.55289	188.36	0.236494	0.575863	0.117212	8.79034	0.0568375
	GBW07601	130.109	311.509	118.325	11.7333	2755.21	0.164668	5.38098	-0.0709072	9.45861	181.243	0.23479	0.550966	0.1151	8.62649	0.0548381
	GBW07601	130.746	314.125	121.682	12.6875	2876.39	0.158711	5.48625	-0.0702621	9.68199	186.792	0.228496	0.567718	0.117416	8.86686	0.0551043
	GBW07601	129.018	311.395	112.616	10.8562	2775.01	0.15506	5.36187	-0.0708635	9.43133	177.82	0.232308	0.561617	0.117107	8.65556	0.0558807
	GBW07601	163.336	345.628	151.361	12.2783	2905.09	0.174142	5.65456	40.3868	10.0241	185.927	0.226371	0.555772	0.114297	8.7147	0.0549768
	GBW07601	165.829	351.653	144.156	11.9684	2963.24	0.166329	5.72428	40.5026	9.94365	187.785	0.236773	0.591204	0.11811	8.7004	0.0534726
	GBW07601	161.258	341.146	141.374	11.383	2846.7	0.15733	5.53875	39.1172	9.7495	181.708	0.212831	0.542811	0.119144	8.59175	0.0529293
	GBW07601	160.323	350.332	138.766	11.7984	2894.6	0.170845	5.5332	40.1073	9.90734	184.783	0.232735	0.561326	0.116257	8.64105	0.0538384
	GBW07601	161.575	338.292	140.331	10.9609	2847.8	0.161266	5.49226	39.7446	10.6695	181.48	0.229515	0.542034	0.112605	8.50792	0.0532026
	GBW07601	159.622	342.003	135.541	11.4772	2844.03	0.172354	5.52981	42.6902	9.67549	181.326	0.222699	0.535105	0.11191	8.56031	0.0529676
	GBW07601	154.897	368.564	142.796	11.5288	2905.79	0.192015	5.43636	40.7957	9.6817	181.007	0.232366	0.57427	0.11283	8.52508	0.0553517
	GBW07601	175.741	403.115	160.573	12.8117	3198.34	0.187339	6.08107	45.3468	10.822	200.666	0.257352	0.657225	0.127996	9.48781	0.0593949
	GBW07601	162.238	366.156	143.555	11.7722	2913.21	0.182041	5.61803	40.5892	9.98715	185.519	0.236037	0.589518	0.119165	8.70931	0.0561153
	GBW07601	157.661	352.489	137.613	11.1963	2834.45	0.163695	5.47906	39.4952	9.86829	180.691	0.223596	0.576166	0.111999	8.45424	0.0531536
	GBW07601	154.574	339.151	136.592	11.5431	2808.17	0.165795	5.46279	38.8788	9.71088	179.895	0.223694	0.578232	0.113602	8.31301	0.0519604
	GBW07601	156.002	338.992	134.512	12.337	2798.75	0.167491	5.41191	38.825	9.6372	178.59	0.220539	0.571893	0.116101	8.2998	0.0518192
	GBW07601	145.732	318.3	138.054	88.7054	2802.17	0.152851	5.79291	42.4695	10.0526	183.093	0.240676	0.577701	0.116653	8.60453	0.0544064
	GBW07601	146.13	326.459	139.32	12.3416	2841.52	0.160696	5.95879	44.413	10.4072	186.616	0.241692	0.584762	0.120996	8.87226	0.0547638
	GBW07601	151.17	323.908	146.186	12.5007	2848.79	0.163412	5.49645	-0.0436429	9.84471	190.095	0.234818	0.57597	0.119881	8.95069	0.0561508
	GBW07601	144.528	320.341	136.973	12.3374	2818.92	0.165263	5.54239	-0.0445126	9.72816	189.368	0.244635	0.584595	0.113532	8.85838	0.055853
	GBW07601	140.663	323.04	129.456	12.0694	2767.52	0.160583	5.4441	-0.0450822	9.55289	188.36	0.236494	0.575863	0.117212	8.79034	0.0568375
	GBW07601	130.109	311.509	118.325	11.7333	2755.21	0.164668	5.38098	-0.0709072	9.45861	181.243	0.23479	0.550966	0.1151	8.62649	0.0548381
	GBW07601	130.746	314.125	121.682	12.6875	2876.39	0.158711	5.48625	-0.0702621	9.68199	186.792	0.228496	0.567718	0.117416	8.86686	0.0551043
	GBW07601	129.018	311.395	112.616	10.8562	2775.01	0.15506	5.36187	-0.0708635	9.43133	177.82	0.232308	0.561617	0.117107	8.65556	0.0558807
	GBW07601	154.897	368.564	142.796	11.5288	2905.79	0.192015	5.43636	40.7957	9.6817	181.007	0.232366	0.57427	0.11283	8.52508	0.0553517
	GBW07601	175.741	403.115	160.573	12.8117	3198.34	0.187339	6.08107	45.3468	10.822	200.666	0.257352	0.657225	0.127996	9.48781	0.0593949
	GBW07601	162.238	366.156	143.555	11.7722	2913.21	0.182041	5.61803	40.5892	9.98715	185.519	0.236037	0.589518	0.119165	8.70931	0.0561153
	GBW07601	157.661	352.489	137.613	11.1963	2834.45	0.163695	5.47906	39.4952	9.86829	180.691	0.223596	0.576166	0.111999	8.45424	0.0531536
	GBW07601	154.574	339.151	136.592	11.5431	2808.17	0.165795	5.46279	38.8788	9.71088	179.895	0.223694	0.578232	0.113602	8.31301	0.0519604
	GBW07601	156.002	338.992	134.512	12.337	2798.75	0.167491	5.41191	38.825	9.6372	178.59	0.220539	0.571893	0.116101	8.2998	0.0518192
	average	152.057	338.536	137.844		2869.5		5.61729	29.7893	9.93216	183.927	0.235727	0.565939	0.1173	8.67575
	Expected	152	360	170		2900		6.3	54	10.6	190	0.28	0.6	0.11	8.8
	% recovery	100.037	94.0378	81.0849		98.9482		89.1633	55.1653	93.6996	96.8039	84.1882	94.3231	106.636	98.5881
		Na	Mg	P	K	Ca	V	Mn	Fe	Cu	Zn	As	Se	Cd	Pb	U
		mg/kg	mg/kg	mg/kg	mg/kg	mg/kg	mg/kg	mg/kg	mg/kg	mg/kg	mg/kg	mg/kg	mg/kg	mg/kg	mg/kg	mg/kg
	BAPS2014	546.569	147.233	240.75	1027	814.61	0.0342312	0.420115	39.6208	4.53165	117.652	0.0931691	0.692043	0.00593866	0.291271	0.00730679
	BAPS2014	551.239	145.813	243.855	1013.49	815.702	0.0357754	0.381459	40.0018	4.35857	114.967	0.0973159	0.652261	0.00502309	0.202592	0.0067425
	BAPS2014	561.737	145.432	247.289	1002.12	818.573	0.0352972	0.399926	36.2441	4.58894	122.562	0.0871281	0.730252	0.00716991	0.215242	0.00738633
	BAPS2014	575.803	149.055	250.942	1030.91	854.341	0.0389901	0.419889	37.1957	4.60094	124.204	0.0920519	0.728509	0.00642319	0.210453	0.00708671
	BAPS2014	560.073	145.183	246.84	993.444	820.531	0.038144	0.401702	34.9599	4.4066	122.903	0.0861819	0.682781	0.00570569	0.208906	0.00695312
	BAPS2014	585.852	150.1	250.673	1031.05	863.038	0.0408585	0.424219	34.5747	4.53275	123.028	0.0872987	0.697353	0.00748512	0.228357	0.00704368
	BAPS2014	542.184	146.85	235.101		851.218	0.0377808	0.399557	43.2078	4.51856	117.562	0.0889804	0.698976	0.00620758	0.207246	0.00733038
	average	560.494	147.095	245.064	1016.34	834.002	0.0372968	0.406695	37.9721	4.50543	120.411	0.0903037	0.697454	0.00627903	0.223438	0.00712136
	Expected	501.807	136.869	237.001	1014.61	778.007	0.0327203	0.41346	37.2203	4.39798	119.491	0.0930624	0.771329	0.00581167	0.218577	0.0069467
	% recovery	111.695	107.472	103.402	100.17	107.197	113.987	98.3639	102.02	102.443	100.77	97.0357	90.4224	108.042	102.224	102.514
	overall average	101.853	96.9808	96.8667	102.973	98.8472	101.589	90.3112	93.5761	97.4894	96.0108	83.8683	83.1806	193.319	93.27	94.5608
	overall average CRM recovery (%)	92.5015	97.505	102.442	98.4002	91.0165	81.9044	96.0581	99.8285	95.2169	91.4336	99.8078	109.967	87.9384	78.5765	70.5333
	overall average	97.2608
	Stdev	19.8761

## Sheet: 4_Keeper fed diet zoo A
4_Keeper fed diet zoo A
elephant	season	food item	amount fed (g)		elephant	season	food item	amount fed (g)
generic	Autumn	pellet	3750		elephant A.3	Autumn	generic plus
		bran	1310				bladder rite	250
		banannas w peel	780
		rutabagas	780
		hay	37000
		carrot	2450
		goat willow leaves	5580
		goat willow branches	5580
		sycamore leaves	11170
		silver birch leaves	2230
		silver birch branches	8940
generic	Winter	pellet	3750			Winter	generic plus
		bran	1310				bladder rite	250
		banannas w peel	780
		mango	780
		parsnip	2450
		hay	37000
		birch	5580
		willow	5580
		beech	1860
		beech log	1860
		generic browse	1860
generic	Spring	pellet	6000			Spring	generic plus
		bran	1310				bladder rite	250
		banannas w peel	780
		mango	780
		parsnip	2450
		hawthorn	16750
		hay	37000
		willow	16750
generic	Summer	pellet	3750			Summer	generic plus
		bran	1310				bladder rite	250
		hay	37000
		banannas w pee	780
		mangos	780
		parsnip	2450
		browse	33530

## Sheet: 5_Keeper fed diet zoo B
5_Keeper fed diet zoo B
elephant	season	food item	amount fed (g)		elephant	season	food item	amount fed (g)		elephant	season	food item	amount fed (g)
generic	Autumn	cabbage	1220		elephant B.1	Autumn	generic plus…			elephant B.4	Autumn	generic plus…
		lettuce	300				Ddodson and horrell elephant pellet	3500				Ddodson and horrell elephant pellet	500
		potato	300				dodson and horrell build and glow pellet	4500
		asparagus	300
		carrots	300
		iceberg	300
		cucumber	300
		pepper	300
		honeydew melon	300
		pinapple	300
		watermelon	300
		cantelope	300
		apples	300
		banana	300
		satsuma	300
		brocoli	300
		bran	160
		hay	34000
		cherry browse	550
		hawthorn	550
		Ddodson and horrell elephant pellet	1500
generic	Winter	cabbage	1220			Winter	generic plus…				Winter	generic plus…
		iceberg	890				Ddodson and horrell elephant pellet	3500				Ddodson and horrell elephant pellet	500
		carrots	890				dodson and horrell build and glow pellet	4500
		apples	890
		banannas	890
		oranges	890
		bran	160
		Ddodson and horrell elephant pellet	1500
		hay	34000
		poplar igs	550
		poplar log	550
generic	Spring	cabbage	1220			Spring	generic plus…				Spring	generic plus…
		iceberg	890				Ddodson and horrell elephant pellet	3500				Ddodson and horrell elephant pellet	500
		carrots	890				dodson and horrell build and glow pellet	4500
		apples	890
		banannas	890
		oranges	890
		bran	160
		hay	34000
		willow debarked	550
		willow sticks	275
		willow logs	275
		Ddodson and horrell elephant pellet	1500
generic	Summer	Ddodson and horrell elephant pellet	1500			Summer	generic plus…				Summer	generic plus…
		hay	34000				Ddodson and horrell elephant pellet	3500				Ddodson and horrell elephant pellet	500
		browse	1100				dodson and horrell build and glow pellet	4500
		bran	160
		cabbage	1220
		apples	890
		banannas	890
		oranges	890
		lettuce	890
		carrots	890

## Sheet: 6_Keeper fed diet zoo C
6_Keeper fed diet zoo C
elephant	season	food item	amount fed (g)		elephant	season	food item	amount fed (g)		elephant	season	food item	amount fed (g)		elephant	season	food item	amount fed (g)		elephant	season	food item	amount fed (g)
generic	Autumn	Mazuri Ele-e-vite	2000		elephant C.2	Autumn	generic plus…	1500		elephant C.3	Autumn	generic			elephant C.5	Autumn	generic			elephant C.7	Autumn	generic plus…
		hay	52500				Charnwood Milling horse and pony	1000														hay	35000
		bran	100				flaked maise	5000
		carrot	500				alfalfa horsehage	100
		cabbage	1000				multivit + vitamin E and selenium	100
		peanuts	300				calcium carbonate
		apple	733
		bananna	733
		pear	733
		beech leaves	2400
		beech branches	9600
		multi vit	100
generic	Winter	Mazuri Ele-e-vite	2000		elephant C.2	Winter	generic plus…	1500		elephant C.3	Winter	generic			elephant C.5	Winter	generic			elephant C.7	Winter	generic
		hay	70000				Charnwood Milling horse and pony	1000
		bran	100				flaked maise	5000
		carrot	500				alfalfa horsehage	100
		cabbage	1000				multivit + vitamin E and selenium	100
		peanuts	300				calcium carbonate
		apple	733
		bananna	733
		pear	733
		browse	3200
		evergreen oak	800
		multi vit	100
generic	Spring	Mazuri Ele-e-vite	2000		elephant C.2	Spring	generic plus…	2000		elephant C.3	Spring	generic plus...			elephant C.5	Spring	generic plus...			elephant C.7	Spring	generic plus…
		hay	52500				Charnwood Milling horse and pony + zinc	1000				Charnwood Milling horse and pony + zinc	2000				Mazuri Ele-e-vite	1000				hay	17500
		carrot	1000				linseed	5000
		cabbage	500				alfalfa horsehage	500
		peanuts	300				flaked maise	100
		apple	333				multivit + vitamin E and selenium	100
		bananna	333				calcium carbonate
		pear	333
		beach leaves	600
		beech branches	2400
		branches	6000
		willow debarked	3000
		multi vit	100
generic	Summer	Mazuri Ele-e-vite	2000		elephant C.2	Summer	generic plus…	2000		elephant C.3	Summer	generic plus…			elephant C.5	Summer	generic plus...				Summer	generic plus…
		hay	35000				Charnwood Milling horse and pony + zinc	1000				Charnwood Milling horse and pony + zinc	2000				Mazuri Ele-e-vite	1000				hay	35000
		carrot	1000				linseed	5000
		cabbage	500				alfalfa horsehage	500
		peanuts	300				flaked maise	100
		apple	333				multivit + vitamin E and selenium	100
		bananna	333				calcium carbonate
		pear	333
		sycamore leaves	2000
		sycamore branches	8000
		oak leaves	2000
		oak branches	8000
		multi vit	100

## Sheet: 7_Keeper fed diet zoo D
7_Keeper fed diet zoo D
elephant	season	food item	amount fed (g)		elephant	season	food item	amount fed (g)		elephant	season	food item	amount fed (g)
generic	Autumn	cabbage	2000		elephant D.1	Autumn	cabbage	2000		Elephant D.3	Autumn	cabbage	2000
		carrots	2000				carrots	2000				carrots	2000
		parsnip	2000				parsnip	2000				parsnip	2000
		turnip	2000				turnip	2000				turnip	2000
		hazel leaves	750				hazel leaves	750				hazel leaves	750
		hazel branches	3000				hazel branches	3000				hazel branches	3000
		goat willow leaves	750				goat willow leaves	750				goat willow leaves	750
		goat willow branches	3000				goat willow branches	3000				goat willow branches	3000
		silver birch branches	3750				silver birch branches	3750				silver birch branches	3750
		umbrella bamboo	3750				umbrella bamboo	3750				umbrella bamboo	3750
		hay	71500				hay	71500				hay	71500
		in house pellet mix	22000				in house pellet mix	11000				in house pellet mix	11000
		newmarket joint supplement	60				newmarket joint supplement	120				newmarket joint supplement	60
generic	Winter	carrots	2000		elephant D.1	Winter	carrots	2000		Elephant D.3	Winter	carrots	2000
		cabbage	2000				cabbage	2000				cabbage	2000
		rutabagas	2000				rutabagas	2000				rutabagas	2000
		parsnip	2000				parsnip	2000				parsnip	2000
		silver birch branches	5000				silver birch branches	5000				silver birch branches	5000
		spruce	5000				spruce	5000				spruce	5000
		hazel	5000				hazel	5000				hazel	5000
		hay	71500				hay	71500				hay	71500
		in house pellet mix	22000				in house pellet mix	11000				in house pellet mix	11000
		newmarket joint supplement	60				newmarket joint supplement	120				newmarket joint supplement	60
generic	Spring	carrots	2667		elephant D.1	Spring	carrots	2667		Elephant D.3	Spring	carrots	2667
		cabbage	2667				cabbage	2667				cabbage	2667
		beetroot	2667				beetroot	2667				beetroot	2667
		hazel branches and leaves	1500				hazel branches and leaves	1500				hazel branches and leaves	1500
		hazel logs	6000				hazel logs	6000				hazel logs	6000
		willow branches and leaves	7500				willow branches and leaves	7500				willow branches and leaves	7500
		hay	71500				hay	71500				hay	71500
		in house pellet mix	22000				in house pellet mix	11000				in house pellet mix	11000
		newmarket joint supplement	60				newmarket joint supplement	120				newmarket joint supplement	60
generic	Summer	carrots	2000		elephant D.1	Summer	carrots	2000		Elephant D.3	Summer	carrots	2000
		cabbage	2000				cabbage	2000				cabbage	2000
		rutabagas	2000				rutabagas	2000				rutabagas	2000
		parsnip	2000				parsnip	2000				parsnip	2000
		hazel leaves	1000				hazel leaves	1000				hazel leaves	1000
		hazel logs	4000				hazel logs	4000				hazel logs	4000
		hawthorn log	5000				hawthorn log	5000				hawthorn log	5000
		bamboo	5000				bamboo	5000				bamboo	5000
		hay	71500				hay	71500				hay	71500
		in house pellet mix	22000				in house pellet mix	11000				in house pellet mix	11000
		newmarket joint supplement	60				newmarket joint supplement	120				newmarket joint supplement	60

## Sheet: 8_Keeper fed diet zoo E
8_Keeper fed diet zoo E
elephant	season	food item	amount fed (g)		elephant	season	food item	amount fed (g)
generic	Autumn	carrot	10000		elephant E.2	Autumn	generic plus…
		cabbage	1500				low pro elephant rolls	900
		apples	400
		sweet potato	400
		swede	400
		tomato	400
		cauliflower	400
		bran	800
		pellet low pro elephant	4400
		hay	52000
		hawthorn sticks	5000
		beach sticks	4000
		beach leaves	1000
		willow branchs	4000
		willow leaves	1000
generic	Winter	carrot	10000			Winter	generic plus…
		cabbage	1500				low pro elephant rolls	900
		sweet potato	667
		rutabagas	667
		sprouts	667
		hay	52000
		willow branches	3750
		willow logs	3750
		spruce	7500
		bran	800
		pellet low pro elephant	4400
generic	Spring	carrot	10000			Spring	generic plus
		cabbage	1500				low pro elephant rolls	900
		sweet potato	1000
		swede	1000
		bran	800
		pellet low pro elephant	4400
		hay	52000
		brose sticks mix	10000
		browse logs mix	5000
generic	Summer	hay	52000			Summer	generic plus
		sycamore leaves	3000				low pro elephant rolls	900
		sycamore logs	12000
		pellet low pro elephant	4400
		bran	800
		cabbage	1500
		carrot	10000
		parsnip	1000
		rutabagas	1000

## Sheet: 9_Grass quantification 
9_grass quantification claculations		A= Autumn, W= Winter, Sp=Spring, Su= Summer
Elephant Number	Zoo	grass access given A	grass access given W	grass access given Sp	grass access given Su	BW A (kg)	BW W (kg)	BW Sp (kg)	BW Su (kg)	total weight keeper fed diet A	total weight keeper fed diet W	total weight keeper fed diet Sp	total weight keeper fed diet Su	est. %BW DM	grass intake A (kg)	grass intake W (kg)	grass intake Sp (kg)	grass intake Su(kg)
1	A	Y	N	Y	Y	3360	3310	3508	3770	79.57	65.06	81.82	79.6	2.5	38.4241	49.5522	36.6615	45.8158
2	A	Y	N	Y	Y	3260	3230	3570	3530	79.57	65.06	81.82	79.6	2.5	34.9124	46.7821	38.7555	37.8318
3	A	Y	N	Y	Y	2670	2580	2770	2770	79.82	65.31	82.07	79.85	2.5	13.8248	23.9016	11.3848	12.201
4	A	Y	N	Y	Y	2440	2420	2456	2450	79.57	65.06	81.82	79.6	2.5	6.11619	18.735	1.13055	1.90366
1	B	N	Y	Y	N	3080	3115	3092	3005	50.48	50.43	50.43	50.43	2.5	no grass	42.819	41.2011	no grass
2	B	N	Y	Y	N	3020	3030	3040	3035	42.48	42.43	42.43	42.43	2.5	no grass	49.6225	48.8174	no grass
3	B	N	Y	N	N	3290	3290	deceased	3320	42.48	42.43	deceased	42.43	2.5	no grass	57.5214	deceased	no grass
4	B	N	Y	Y	N	3035	3020	3000	3030	42.98	42.93	42.93	42.93	2.5	no grass	48.7185	47.0304	no grass
1	C	Y	N	Y	Y	3754	3634	3519	3612	70.699	80.199	69.4	59.899	2.5	38.3655	30.9461	37.146	48.1852
2	C	Y	N	Y	Y	2955	2955	2917	2836	78.4	87.899	78	68.4	2.5	9.15037	12.2841	11.5995	17.9897
3	C	Y	N	Y	Y	3276	3270	3298	3371	70.699	80.199	72.699	63.199	2.5	24.4782	19.8132	28.5437	39.3328
4	C	Y	N	Y	Y	3114	3307	2981	2913	70.699	80.199	69.4	59.899	2.5	19.7717	20.9449	20.8568	27.2685
5	C	Y	N	Y	Y	3072	2810	2760	2743	70.699	80.199	71.7	62.199	2.5	18.5514	5.74423	12.6315	20.7814
6	C	Y	N	Y	Y	1980	2114	2118	2110	70.699	80.199	69.4	59.899	2.5-3	9.83557	10.3197	7.55289	3.23987
7	C	N	N	Y	Y	4100	4100	4100	4100	88.19	80.199	86.9	94.9	2.5	no grass	no grass	35.2256	21.3263
1	D	Y	N	Y	Y	3670	3680	3528	3812	105.62	105.62	105.62	105.62	2.5-3	22.3794	7.15274	20.2	18.4524
2	D	Y	N	Y	Y	3524	3524	3642	3540	116.56	116.56	116.56	116.56	2.5-3	3.4836	11.7877	12.4822	19.5241
3	D	Y	N	Y	Y	4430	4400	4260	4380	105.62	105.62	105.62	105.62	2.5	48.9293	29.2335	20.9999	36.9581
4	D	Y	N	Y	Y	4910	4910	4910	4910	116.56	116.56	116.56	116.56	2.5	50.6971	32.4627	28.4146	40.7311
1	E	Y	Y	Y	Y	1878	1912	1900	2041	85.7	85.7	85.7	85.7	3	2.4	8.4	4.9	12
2	E	Y	Y	Y	Y	2558	2582	2566	2764	86.6	86.6	86.6	86.6	2.5-3	3.3	3.92788	0.57217	7.66241

[truncated: 2 more sheets: 10_Median summary data outputs, 11_Results of Linear Mixed Mode]
